# Supplementary material for: Using an electronic activity monitor system as an intervention modality: A systematic review
Source: BMC Public Health. 2015 Jun 24;15:585. doi: 10.1186/s12889-015-1947-3 (PMC4479243; doi:10.1186/s12889-015-1947-3)
Supplement: Additional file 2: — Excluded studies. This file provides a list of all the studies that were captured from database search but did not meet the inclusion criteria. [file 12889_2015_1947_MOESM2_ESM.txt]

	1978	Project SuperHeart. A Heart Disease Intervention Program. Annual Report 1978-1979		New York State Univ., Coll. at Cortland.						23								Project SuperHeart. A Heart Disease Intervention Program. Annual Report 1978-1979														CN-00241730				This document reports on the second year of a project developed to improve the cardiovascular health of elementary school children. The project objectives in the second year were to refine and expand the curriculum which included components on cardiovascular health, nutrition, and physical fitness. Increased family awareness and involvement were also sought. One responsibility assumed by the project was collection of baseline data to establish norms for children ages 6-12 years. Participants were randomly selected for the test and control groups, but children who had participated in the first year of the project were placed in a maintenance group to monitor their progress on a longitudinal basis. Program activities included vigorous physical exercise, classes on nutrition and a health lifestyle, and periodic monitoring of heart rate and lung capacity. Informational packets and a newsletter were sent to parents. Data on the project are presented in both narrative and tabular form and requirements are set forth for implementing a similar program in the public schools. Results indicated a significant improvement in the childrens' physical fitness, nutritional status, and health knowledge. (JD) [By permission, ERIC Processing and Reference Facility, US Department of Education]			http://onlinelibrary.wiley.com/o/cochrane/clcentral/articles/730/CN-00241730/frame.html										
	1993	The Oslo Diet and Exercise Study (ODES): design and objectives		Controlled clinical trials			14		3	229-43						Clinical Trial; Comparative Study; Randomized Controlled Trial		The Oslo Diet and Exercise Study (ODES): design and objectives								Pubmed 8339552						CN-00094744				The Oslo Diet and Exercise Study (ODES) is an unmasked randomized 2 x 2 factorial trial of 1-year duration for each participant. During 1990-1991 219 participants (198 males and 21 females) aged 41-50 were randomized into one of four treatment groups; no treatment (control), dietary changes alone, exercise alone, or a combination of the two treatments. At inclusion, the participants had no overt heart disease, but they had increased body weight; slightly increased blood pressure, serum triglycerides, and total cholesterol, and they had decreased HDL cholesterol. Further, they were all inactive at leisure time. The primary aim of the trial is to compare the isolated and combined effects of the four treatments on the variables fibrinogen, fibrinolytic capacity, coagulation factor VII, and platelet volume. A series of secondary hypotheses will also be tested, such as the effects on other coagulation and fibrinolytic components and activities; lipids and lipoproteins; fatty acids; glucose and insulin response to a glucose load; clinical, physiological, and anthropometric variables; and quality of life. The dietary treatments are adapted according to each participant's risk profile (level of total cholesterol, HDL cholesterol, triglycerides, blood pressure, and body weight). Fish and fish products are recommended. Special emphasis is put on caloric restriction in those who are overweight and those with elevated blood pressure. Exercise sessions take place three times a week under the guidance of highly qualified instructors. The aim is to increase peak oxygen uptake through aerobic endurance training. Adherence to the exercise program is monitored closely.			http://onlinelibrary.wiley.com/o/cochrane/clcentral/articles/744/CN-00094744/frame.html										
	2007	Seasonal variation in leisuretime physical activity among Canadians		Canadian Journal of Public Health			98		3	203-208								Seasonal variation in leisuretime physical activity among Canadians		0008-4263												2009618327. Language: English. Entry Date: 20080229. Revision Date: 20130215. Publication Type: journal article				BACKGROUND: Cardiovascular disease (CVD) mortality is higher in winter than summer, particularly in cold climates. Physical activity reduces CVD risk but climate impacts participation in physical activity. Canada has substantial climatic variation but its relation with physical activity is understudied. In this investigation, we evaluated the relation between seasonality and physical activity among Canadians. METHODS: We used public domain data from the Canadian Community Health Survey, Cycle 2.2 (CCHS 2.2), a representative, cross-sectional sample of free-living Canadians in 2004. Leisure-time physical activity was measured using a modified version of the Physical Activity Monitor that was validated. Season was determined by the time of the interview, i.e., Winter: January 1 to March 31, Spring: April 1 to June 30, Summer: July 1 to September 30, and Fall: October 1 to December 31. In all multivariate models, we adjusted for age, sex, education, and income adequacy. RESULTS: There were 20,197 persons aged 19 years and older in this analysis. In the winter, 64% of Canadians were inactive as compared with 49% in the summer. Total average daily energy expenditure was 31.0% higher in summer than winter after multivariate adjustment. Leisure-time physical activity was 86% more likely in the summer than winter (multivariate OR = 1.86, 95% CI 1.40, 2.45). The relation between seasonality and physical activity was weakest in Newfoundland and Labrador and stronger in Saskatchewan and British Columbia (p-value for interaction = 0.02). INTERPRETATION: Seasonality impacts physical activity patterns in Canada and varies across the provinces. This needs to be considered in physical activity programming.	research. Journal Subset: Biomedical; Canada; Double Blind Peer Reviewed; Expert Peer Reviewed; Peer Reviewed; Public Health. Special Interest: Public Health. No. of Refs: 32 ref. NLM UID: 0372714.
PMID: 17626385		http://libux.utmb.edu/login?url=http://search.ebscohost.com/login.aspx?direct=true&db=rzh&AN=2009618327&site=ehost-live								rzh	EBSCOhost	
	2011	[Spinal anesthesia with various anesthetic agents due to endoscopic urological procedure in patient over 60 years old]		Anesteziologiia i reanimatologiia					6	24-9						Comparative Study; English Abstract; Randomized Controlled Trial		[Spinal anesthesia with various anesthetic agents due to endoscopic urological procedure in patient over 60 years old]								Pubmed 22379909						CN-00842610				Aim of the study is to compare efficiency and safety of method of spinal anesthesia with isobaric bypivacain (5 mg/ml) and ropivacain 5 (mg/ml) during performing transurethral resection of the prostate in patients over 60 years old. Methods 38 patients (68-82 years old ASAII-ASAIII) with hyperplasia of prostate gland were examined in randomized clinical study. Two methods of anesthetic management were compared. In first group of 19 patients was administrated intrathecal with isobaric bypivacain (5mg/ml), second group of 19 patients were administrated with ropivacain (5mg/ml). The efficiency of spinal anesthesia was estimated. Monitoring: Harvard standard of monitoring, ectodermic activity, characteristic of heart rhythm, medical audit. All patients in both groups were same age, physical status, anthropometric information, had equal duration of surgery and dose of local anesthetic agent (15mg). However difference between efficiency of spinal anesthesia was discovered. In group with bypivacain sensory block developed in 1.35 times faster it lasted on 1.22 time longer and motor block developed in 1.4 times faster with a longer duration in 1.32 times than group with ropivacain. Hemodynamic and condition of vegetatic homeostasis in both groups were almost equal but analyzed data presented that ropivacain (5 mg/ml) influenced hemodynamic less. Results of retrospective study demonstrates that it is safer to use isobaric ropivacain (5 ml/mg) in elderly patients for spinal anesthesia in 1.5 times p = 0,007). In conclusion spinal anesthesia with isobaric bypivacain (5mg/ml) more efficient because of duration and time of development of neuroaxial block on the other hand isobaric ropivacain 5 mg/ml is safer to use in patients older than 60 years old.			http://onlinelibrary.wiley.com/o/cochrane/clcentral/articles/610/CN-00842610/frame.html										
Y. Adachi, C. Sato, K. Yamatsu, S. Ito, K. Adachi and T. Yamagami	2007	A randomized controlled trial on the long-term effects of a 1-month behavioral weight control program assisted by computer tailored advice		Behaviour research and therapy			45		3	459-70						Randomized Controlled Trial; Research Support, Non-U.S. Gov't		A randomized controlled trial on the long-term effects of a 1-month behavioral weight control program assisted by computer tailored advice								Pubmed 16713991						CN-00617376				OBJECTIVES: To examine the long-term effects of a new behavioral weight control program (Kenkou-tatsujin, KT program). The program consisted of twice-interactive letter communications including computer-tailored personal advice on treatment needs and behavioral modification. DESIGN: A randomized controlled trial comparing Group KM: KT program with 6-month weight and targeted behavior's self-monitoring, Group K: KT program only, Group BM: an untailored self-help booklet with 7-month self-monitoring of weight and walking, and Group B: the self-help booklet only. PARTICIPANTS: Two hundreds and five overweight Japanese females were recruited via a local newspaper. MEASUREMENTS: Weight loss (body weight, BMI, reduction quotient, etc.) and behavioral changes (daily eating, exercise and sleeping habits). FINDINGS: A significant weight loss was observed in all groups. At 1 month, Groups KM and K were superior, but at 7 months, the mean weight loss was significantly more in Group KM than the other 3 groups. At 7 months, 8 dietary habits and 4 physical activities were improved in all subjects. Habitual improvement was related to the weight loss in Groups KM and K at 1 month.			http://onlinelibrary.wiley.com/o/cochrane/clcentral/articles/376/CN-00617376/frame.html										
M. Adams, J. Sallis, G. Norman, M. Hovell, E. Hekler and E. Perata	2014	An adaptive physical activity intervention for overweight adults: A randomized controlled trial		PloS one			8		12							Journal: Article		An adaptive physical activity intervention for overweight adults: A randomized controlled trial														CN-00979395				Background: Physical activity (PA) interventions typically include components or doses that are static across participants. Adaptive interventions are dynamic; components or doses change in response to short-term variations in participant's performance. Emerging theory and technologies make adaptive goal setting and feedback interventions feasible. Objective: To test an adaptive intervention for PA based on Operant and Behavior Economic principles and a percentilebased algorithm. The adaptive intervention was hypothesized to result in greater increases in steps per day than the static intervention. Methods: Participants (N = 20) were randomized to one of two 6-month treatments: 1) static intervention (SI) or 2) adaptive intervention (AI). Inactive overweight adults (85% women, M= 36.9+9.2 years, 35% non-white) in both groups received a pedometer, email and text message communication, brief health information, and biweekly motivational prompts. The AI group received daily step goals that adjusted up and down based on the percentile-rank algorithm and micro-incentives for goal attainment. This algorithm adjusted goals based on a moving window; an approach that responded to each individual's performance and ensured goals were always challenging but within participants' abilities. The SI group received a static 10,000 steps/day goal with incentives linked to uploading the pedometer's data. Results: A random-effects repeated-measures model accounted for 180 repeated measures and autocorrelation. After adjusting for covariates, the treatment phase showed greater steps/day relative to the baseline phase (p<.001) and a group by study phase interaction was observed (p =. 017). The SI group increased by 1,598 steps/day on average between baseline and treatment while the AI group increased by 2,728 steps/day on average between baseline and treatment; a significant between-group difference of 1,130 steps/day (Cohen's d =. 74). Conclusions: The adaptive intervention outperformed the static intervention for increasing PA. The adaptive goal and feedback algorithm is a "behavior change technology" that could be incorporated into mHealth technologies and scaled to reach large populations. 2013 Adams et al.			http://onlinelibrary.wiley.com/o/cochrane/clcentral/articles/395/CN-00979395/frame.html										
S. A. Adams, C. E. Matthews, C. B. Ebbeling, C. G. Moore, J. E. Cunningham, J. Fulton and J. R. Hebert	2005	The effect of social desirability and social approval on self-reports of physical activity.[Erratum appears in Am J Epidemiol. 2005 May 1;161(9):899]		American Journal of Epidemiology			161		4	389-98					Feb 15	Research Support, U.S. Gov't, P.H.S.		The effect of social desirability and social approval on self-reports of physical activity.[Erratum appears in Am J Epidemiol. 2005 May 1;161(9):899]	Am J Epidemiol	0002-9262					NIHMS242044
PMC2958515							15692083				The purpose of this investigation was to examine social desirability and social approval as sources of error in three self-reported physical activity assessments using objective measures of physical activity as reference measures. In 1997, women (n = 81) living in Worcester, Massachusetts, completed doubly labeled water measurements and wore an activity monitor for 14 days. They also completed seven interviewer-administered 24-hour physical activity recalls (PARs) and two different self-administered 7-day PARs. Measures of the personality traits "social desirability" and "social approval" were regressed on 1) the difference between physical activity energy expenditure estimated from doubly labeled water and each physical activity assessment instrument and 2) the difference between monitor-derived physical activity duration and each instrument. Social desirability was associated with overreporting of activity, resulting in overestimation of physical activity energy expenditure by 0.65 kcal/kg/day on the second 7-day PAR (95% confidence interval: 0.06, 1.25) and overestimation of activity durations by 4.15-11.30 minutes/day (both 7-day PARs). Social approval was weakly associated with underestimation of physical activity on the 24-hour PAR (-0.15 kcal/kg/day, 95% confidence interval: -0.30, 0.005). Body size was not associated with reporting bias in this study. The authors conclude that social desirability and social approval may influence self-reported physical activity on some survey instruments.	Adams, Swann Arp
Matthews, Charles E
Ebbeling, Cara B
Moore, Charity G
Cunningham, Joan E
Fulton, Jeanette
Hebert, James R
DK52079-02 (United States NIDDK NIH HHS)
R01 DK052079-02 (United States NIDDK NIH HHS)		http://libux.utmb.edu/login?url=http://ovidsp.ovid.com/ovidweb.cgi?T=JS&CSC=Y&NEWS=N&PAGE=fulltext&D=med5&AN=15692083http://uu6jc8mv6v.search.serialssolutions.com/?sid=OVID:Ovid+MEDLINE%28R%29+%3C2004+to+2009%3E&genre=article&id=pmid:15692083&id=doi:&issn=0002-9262&volume=161&issue=4&spage=389&pages=389-98&date=2005&title=American+Journal+of+Epidemiology&atitle=The+effect+of+social+desirability+and+social+approval+on+self-reports+of+physical+activity.&aulast=Adams&pid=%3Cauthor%3EAdams+SA%3C%2Fauthor%3E&%3CAN%3E15692083%3C%2FAN%3E		Department of Epidemiology and Biostatistics, Arnold School of Public Health, University of South Carolina, Columbia, SC 29203, USA. swann.adams@palmettohealth.org						MEDLINE	Ovid Technologies	English

R. Agarwal and R. Light	2008	Physical activity and hemodynamic reactivity in chronic kidney disease		Clinical journal of the American Society of Nephrology			3		6	1660-8						Multicenter Study; Randomized Controlled Trial; Research Support, Non-U.S. Gov't		Physical activity and hemodynamic reactivity in chronic kidney disease								Pubmed 18922983						CN-00666210				BACKGROUND AND OBJECTIVES: Patients with chronic kidney disease (CKD) have an elevated cardiovascular risk. This study was designed to understand better the presence and strength of the relationship between physical activity and BP and to explore determinants of hemodynamic reactivity. DESIGN, SETTING, PARTICIPANTS, & MEASUREMENTS: Twenty-four patients with CKD (mean age 69.5 yr; 3.1 antihypertensive drugs; estimated GFR 47 ml/min per 1.73 m(2), albumin/creatinine ratio 403 mg/g) were studied on three occasions during a 6-wk period with 24-h ambulatory BP monitoring and simultaneous activity monitoring with wrist actigraphy. RESULTS: Nondippers were found have a greater level of sleep activity compared with dippers, although the awake activity level was similar (7.06 versus 6.73) between groups (P = 0.042 for interaction). In 3587 BP activity pairs, hemodynamic reactivity was variable between individuals (systolic BP reactivity 1.06 [SD 10.50]; diastolic BP reactivity 0.89 [SD 7.80] heart rate reactivity 1.18 [SD 11.00]); those who were more sedentary had a greater increment in systolic BP compared with those who were less sedentary. Antihypertensive drugs blunted hemodynamic reactivity. Hemodynamic reactivity was greatest between 12 a.m. and 8 a.m., making this a vulnerable period for cardiovascular events. CONCLUSIONS: Greater hemodynamic reactivity in sedentary people with CKD offers a possible and thus far unrecognized mechanism of cardiovascular damage. Besides reducing BP, antihypertensive drugs reduce hemodynamic reactivity, which offers another plausible mechanism of cardiovascular protection with their use.			http://onlinelibrary.wiley.com/o/cochrane/clcentral/articles/210/CN-00666210/frame.html										
G. Ahlborg and J. Lundberg	1991	Splanchnic release of neuropeptide Y during prolonged exercise with and without beta-adrenoceptor blockade in healthy man		Clinical physiology (Oxford, England)			11		4	343-51						Clinical Trial; Controlled Clinical Trial; Research Support, Non-U.S. Gov't		Splanchnic release of neuropeptide Y during prolonged exercise with and without beta-adrenoceptor blockade in healthy man								Pubmed 1680600						CN-00257780				Plasma levels of neuropeptide Y- (NPY-) like immunoreactivity (Li) and catecholamines in the brachial artery, femoral vein and hepatic vein were monitored during physical exercise in a total of 19 healthy men to detect any local release from the leg and splanchnic region. In addition, propranolol (0.15 mg kg-1 i.v.) was given during exercise to determine whether beta-adrenoceptor blockade influenced the increase in plasma NPY-Li and catecholamines. Leg and splanchnic blood flows were measured using indicator dilution techniques and indocyanine green dye. Graded arm exercise was associated with elevations of arterial plasma NPY-Li (two-fold) and noradrenaline (12-fold) comparable to those previously found during leg exercise. During prolonged leg exercise a significant vasoconstriction and release of NPY-Li and noradrenaline was observed in the splanchnic region while no net exchange was found in the exercising leg where marked vasodilatation occurred. Administration of propranolol during exercise produced a clear-cut additional increase in plasma NPY-Li as well as in noradrenaline and adrenaline. It is concluded that splanchnic vasoconstriction during exercise is associated with a local release of both NPY-Li and noradrenaline. The additional elevation in plasma NPY-Li and catecholamines after propranolol during exercise is probably due to increased nerve activity and/or decreased disposal.			http://onlinelibrary.wiley.com/o/cochrane/clcentral/articles/780/CN-00257780/frame.html										
C. Ahlgren, K. Waling, F. Kadi, M. Djupsjöbacka, L. Thornell and G. Sundelin	2001	Effects on physical performance and pain from three dynamic training programs for women with work-related trapezius myalgia		Journal of rehabilitation medicine			33		4	162-9						Clinical Trial; Randomized Controlled Trial; Research Support, Non-U.S. Gov't		Effects on physical performance and pain from three dynamic training programs for women with work-related trapezius myalgia								Pubmed 11506214						CN-00363610				To compare training programs for women with trapezius myalgia regarding physical performance and pain, 102 women were randomized to strength, endurance, co-ordination and non-training groups. Before and after the intervention, static strength and dynamic muscular endurance in shoulder muscles were measured on a Cybex II dynamometer. Muscle activity in shoulder muscles was monitored via surface EMG. The signal amplitude ratio between the active and passive phase of repeated contractions indicated the ability to relax. Pain at present, pain in general and pain at worst were measured on visual analogue scales. After training, within group comparisons showed that the training groups rated less pain, and in the strength training group ratings of pain at worst differed from the non-training group. Using the non-training group as a reference, static strength increased in the strength and endurance training groups and muscular endurance in all training groups. The study indicates that regular exercises with strength, endurance or co-ordination training of neck/shoulder muscles might alleviate pain for women with work-related trapezius myalgia.			http://onlinelibrary.wiley.com/o/cochrane/clcentral/articles/610/CN-00363610/frame.html										
S. Ahmaidi, J. Masse-Biron, B. Adam, D. Choquet, M. Freville, J.-P. Libert and C. Prefaut	1998	Effects of interval training at the ventilatory threshold an clinical and cardiorespiratory responses in elderly humans		European journal of applied physiology and occupational physiology			78		2	170-6								Effects of interval training at the ventilatory threshold an clinical and cardiorespiratory responses in elderly humans														CN-00201000				This study assessed clinical and cardiorespiratory responses after an interval training programme in sedentary elderly adults using the ventilatory threshold (V(th)) as the index of exercise training intensity. A selection of 22 subjects were randomized into two groups: 11 subjects served as the training group (TG) and the others as controls (CG). Maximal exercise tests were performed on a treadmill before (T0), each month (T1, T2) and after the 3-month interval training programme period (T2). The TG subjects were individually trained at the heart rare corresponding to V(th) measured at T0, T1 and T2 as the breakpoint in the oxygen uptake-carbon dioxide production relationship. Their training programme consisted of walking/jogging sessions on a running track twice a week. The sessions consisted of varying durations of exercise alternating with active recovery in such a way that the subjects slowly increased their total excercise time from an initial duration of 30 min to a final duration of 1 h. During training the heart rate was continuously monitored by a cardiofrequency meter. Compared with the daily activities of the controls, no training programme-related injuries were observed in TG. Moreover, programme adherence (73%) and attendance (97.3%) were high. The maximal oxygen uptake and V(th) were increased in TG, by 20% (P < 0.05) and 26% (P < O.Ol), respectively. Interval training at V(th) also significantly increased maximal 02 pulse (P < 0.05) and maximal ventilation (P < 0.01). A significant decrease in submaximal ventilation (P < 0.05) and heart rate (P < 0.01) was also noted. These results would suggest that for untrained elderly adults, an interval training programme at the intensity of V(th) may be well-tolerated clinically and may significantly improve both maximal aerobic power and submaximal exercise tolerance. Copyright © 2011 Elsevier B. V., Amsterdam. All Rights Reserved.			http://onlinelibrary.wiley.com/o/cochrane/clcentral/articles/000/CN-00201000/frame.html										
S. Ahmaidi, J. Masse-Biron, B. Adam, D. Choquet, M. Freville, J. Libert and C. Prefaut	1998	Effects of interval training at the ventilatory threshold on clinical and cardiorespiratory responses in elderly humans		European journal of applied physiology and occupational physiology			78		2	170-6						Clinical Trial; Randomized Controlled Trial; Research Support, Non-U.S. Gov't		Effects of interval training at the ventilatory threshold on clinical and cardiorespiratory responses in elderly humans								Pubmed 9694317						CN-00685164				This study assessed clinical and cardiorespiratory responses after an interval training programme in sedentary elderly adults using the ventilatory threshold (Vth) as the index of exercise training intensity. A selection of 22 subjects were randomized into two groups: 11 subjects served as the training group (TG) and the others as controls (CG). Maximal exercise tests were performed on a treadmill before (T0), each month (T1, T2) and after the 3-month interval training programme period (T3). The TG subjects were individually trained at the heart rate corresponding to Vth measured at T0, T1 and T2 as the breakpoint in the oxygen uptake-carbon dioxide production relationship. Their training programme consisted of walking/jogging sessions on a running track twice a week. The sessions consisted of varying durations of exercise alternating with active recovery in such a way that the subjects slowly increased their total exercise time from an initial duration of 30 min to a final duration of 1 h. During training the heart rate was continuously monitored by a cardiofrequency meter. Compared with the daily activities of the controls, no training programme-related injuries were observed in TG. Moreover, programme adherence (73%) and attendance (97.3%) were high. The maximal oxygen uptake and Vth were increased in TG, by 20% (P<0.05) and 26% (P<0.01), respectively. Interval training at Vth also significantly increased maximal O2 pulse (P<0.05) and maximal ventilation (P<0.01). A significant decrease in submaximal ventilation (P<0.05) and heart rate (P<0.01) was also noted. These results would suggest that for untrained elderly adults, an interval training programme at the intensity of Vth may be well-tolerated clinically and may significantly improve both maximal aerobic power and submaximal exercise tolerance.			http://onlinelibrary.wiley.com/o/cochrane/clcentral/articles/164/CN-00685164/frame.html										
R. Ahmed, W. Thomas, D. Yee and K. Schmitz	2006	Randomized controlled trial of weight training and lymphedema in breast cancer survivors		Journal of clinical oncology			24		18	2765-72						Randomized Controlled Trial; Research Support, N.I.H., Extramural; Research Support, Non-U.S. Gov't		Randomized controlled trial of weight training and lymphedema in breast cancer survivors								Pubmed 16702582						CN-00556364				PURPOSE: Lymphedema is a common condition that breast cancer survivors face. Despite a lack of supporting evidence from prospective observational studies, occupational and leisure time physical activity are feared to be possible risk factors for lymphedema onset or exacerbation. We examined effects of supervised upper- and lower-body weight training on the incidence and symptoms of lymphedema in 45 breast cancer survivors who participated in the Weight Training for Breast Cancer Survivors study. METHODS: Participants were on average 52 years old, 4 to 36 months post-treatment, and had axillary dissection as part of their treatment. Thirteen women had prevalent lymphedema at baseline. The intervention was twice-a-week weight training over a period of 6 months. Lymphedema was monitored at baseline and 6 months by measuring the circumference of each arm, and by self-report of symptoms and clinical diagnosis. RESULTS: None of the intervention-group participants experienced a change in arm circumferences > or = 2.0 cm after a 6-month exercise intervention. Self-reported incidence of a clinical diagnosis of lymphedema or symptom changes over 6 months did not vary by intervention status (P = .40 and P = .22, respectively). CONCLUSION: This is the largest randomized controlled trial to examine associations between exercise and lymphedema in breast cancer survivors. The results of this study support the hypotheses that a 6-month intervention of resistance exercise did not increase the risk for or exacerbate symptoms of lymphedema. These results herald the need to start reevaluating common clinical guidelines that breast cancer survivors avoid upper body resistance activity for fear of increasing risk of lymphedema.			http://onlinelibrary.wiley.com/o/cochrane/clcentral/articles/364/CN-00556364/frame.html										
R. Ahola, R. Pyky, T. Jämsä, M. Mäntysaari, H. Koskimäki, T. Ikäheimo, M. Huotari, J. Röning, H. Heikkinen and R. Korpelainen	2013	Gamified physical activation of young men--a Multidisciplinary Population-Based Randomized Controlled Trial (MOPO study)		BMC public health			13			32						Randomized Controlled Trial; Research Support, Non-U.S. Gov't		Gamified physical activation of young men--a Multidisciplinary Population-Based Randomized Controlled Trial (MOPO study)								Pubmed 23311678						CN-00853604				BACKGROUND: Inactive and unhealthy lifestyles are common among adolescent men. The planned intervention examines the effectiveness of an interactive, gamified activation method, based on tailored health information, peer networks and participation, on physical activity, health and wellbeing in young men. We hypothesize that following the intervention the physical activation group will have an improved physical activity, as well as self-determined and measured health compared with the controls. METHODS/DESIGN: Conscription-aged men (18 years) attending compulsory annual call-ups for military service in the city of Oulu in Finland (n = 1500) will be randomized to a 6-months intervention (n = 640) or a control group (n = 640) during the fall 2013. A questionnaire on health, health behaviour, diet and wellbeing is administered in the beginning and end of the intervention. In addition, anthropometric measures (height, weight and waist circumference), body composition, grip strength, heart rate variability and aerobic fitness will be measured. The activation group utilizes an online gamified activation method in combination with communal youth services, objective physical activity measurement, social networking, tailored health information and exercise programs according to baseline activity level and the readiness of changes of each individual. Daily physical activity of the participants is monitored in both the activation and control groups. The activation service rewards improvements in physical activity or reductions in sedentary behaviour. The performance and completion of the military service of the participants will also be followed. DISCUSSION: The study will provide new information of physical activity, health and health behaviour of young men. Furthermore, a novel model including methods for increasing physical activity among young people is developed and its effects tested through an intervention. This unique gamified service for activating young men can provide a translational model for community use. It can also be utilized as such or tailored to other selected populations or age groups. TRIAL REGISTRATION: ClinicalTrials.gov Identifier: NCT01376986.			http://onlinelibrary.wiley.com/o/cochrane/clcentral/articles/604/CN-00853604/frame.html										
J. Ahrens, S. Crixell, L. Lloyd and J. Walker	2007	The physiological effects of caffeine in women during treadmill walking		Journal of strength and conditioning research			21		1	164-8						Randomized Controlled Trial		The physiological effects of caffeine in women during treadmill walking								Pubmed 17313293						CN-00578659				Although the effects of caffeine ingestion on athletic performance in men have been studied extensively, there is limited previous research examining caffeine's effects on women of average fitness levels participating in common modes of physical activity. The purpose of this study was to determine the effect of 2 levels of caffeine dosage on the metabolic and cardiorespiratory responses to treadmill walking in women. Subjects were 20 women (19-28 years of age) of average fitness, not habituated to caffeine. Each subject was assigned randomly a 3-mg x kg(-1) dose of caffeine, 6-mg x kg(-1) dose of caffeine, and placebo for 3 trials of moderate steady-state treadmill walking at 94 m x min(-1) (3.5 mph). Steady-state rating of perceived exertion (RPE), heart rate (HR), respiratory exchange ratio (RER), weight-relative VO2, %VO2max reserve (%VO2R), and rate of energy expenditure (REE) were measured during each trial. Repeated measures analysis of variance revealed that a 6-mg x kg(-1), but not a 3-mg x kg(-1) dose of caffeine increased VO2 (p = 0.04), REE (p = 0.03), and %VO2R (p = 0.03), when compared to the placebo. Caffeine had no effect on RPE, HR, or RER. No significant differences were observed between the placebo trials and the 3-mg x kg(-1) dose trials. Although a 6-mg x kg(-1) dose of caffeine significantly increased REE during exercise, the observed increase (approximately 0.23 kcal x min(-1)) would not noticeably affect weight loss. Because caffeine had no effect on RPE, it would not be prudent for a trainer to recommend caffeine in order to increase a woman's energy expenditure or to decrease perception of effort during mild exercise. These data also demonstrate that caffeine intake should not interfere with monitoring walking intensity by tracking exercise heart rate in women.			http://onlinelibrary.wiley.com/o/cochrane/clcentral/articles/659/CN-00578659/frame.html										
M. Aittasalo, S. Miilunpalo, K. Kukkonen-Harjula and M. Pasanen	2006	A randomized intervention of physical activity promotion and patient self-monitoring in primary health care		Preventive medicine			42		1	40-6						Randomized Controlled Trial; Research Support, Non-U.S. Gov't		A randomized intervention of physical activity promotion and patient self-monitoring in primary health care								Pubmed 16297442						CN-00561528				OBJECTIVES: To examine the effectiveness of prescription-based counseling and self-monitoring in the promotion of physical activity in primary health care. METHODS: The study was conducted in Finland during 2003-2004. Physicians from 24 health care units (N = 67) were randomized to a prescription or a non-prescription group. The patients (N = 265) were assigned to the groups according to their physician. Every other patient of the non-prescription physicians received a pedometer and a physical activity log (MON) and feedback about their 5-day-recordings, the rest served as controls (CON). PA was assessed prior and 2 and 6 months after the physician's appointment with a questionnaire. RESULTS: The mean increase in weekly overall physical activity at 2 months was 1.0 (95% CI 0.0 to 2.0) session more in the prescription group than in controls. In at least moderate-intensity physical activity, the mean difference in changes was 0.8 (95% CI 0.1 to 1.5) sessions at 2 months and 0.9 (95% CI 0.2 to 1.5) sessions at 6 months for the favor of the prescription group. Compared to controls, self-monitoring increased the weekly duration of overall PA at 2 months on average by 217 min (95% CI 23 to 411). CONCLUSIONS: Prescription can be recommended as a tool for primary health care physicians to promote physical activity. Self-monitoring with an expert feedback can be useful in increasing especially the weekly duration of overall physical activity in the short term.			http://onlinelibrary.wiley.com/o/cochrane/clcentral/articles/528/CN-00561528/frame.html										
J. Akers, R. Cornett, J. Savla, K. Davy and B. Davy	2012	Daily self-monitoring of body weight, step count, fruit/vegetable intake, and water consumption: a feasible and effective long-term weight loss maintenance approach		Journal of the Academy of Nutrition and Dietetics			112		5	685-692.e2						Randomized Controlled Trial; Research Support, N.I.H., Extramural; Research Support, Non-U.S. Gov't		Daily self-monitoring of body weight, step count, fruit/vegetable intake, and water consumption: a feasible and effective long-term weight loss maintenance approach								Pubmed 22709772						CN-00832707				Maintenance of weight loss remains a challenge for most individuals. Thus, practical and effective weight-loss maintenance (WTLM) strategies are needed. A two-group 12-month WTLM intervention trial was conducted from June 2007 to February 2010 to determine the feasibility and effectiveness of a WTLM intervention for older adults using daily self-monitoring of body weight, step count, fruit/vegetable (F/V) intake, and water consumption. Forty weight-reduced individuals (mean weight lost=6.7±0.6 kg; body mass index [calculated as kg/m²] 29.2±1.1), age 63±1 years, who had previously participated in a 12-week randomized controlled weight-loss intervention trial, were instructed to record daily body weight, step count, and F/V intake (WEV [defined as weight, exercise, and F/V]). Experimental group (WEV+) participants were also instructed to consume 16 fl oz of water before each main meal (ie, three times daily), and to record daily water intake. Outcome measures included weight change, diet/physical activity behaviors, theoretical constructs related to health behaviors, and other clinical measures. Statistical analyses included growth curve analyses and repeated measures analysis of variance. Over 12 months, there was a linear decrease in weight (?=-0.32, P<0.001) and a quadratic trend (?=0.02, P<0.01) over time, but no group difference (?=-0.23, P=0.08). Analysis of the 365 days of self-reported body weight for each participant determined that weight loss was greater over the study period in the WEV+ group than in the WEV group, corresponding to weight changes of -0.67 kg and 1.00 kg, respectively, and an 87% greater weight loss (?=-0.01, P<0.01). Overall compliance to daily tracking was 76%±5%. Daily self-monitoring of weight, physical activity, and F/V consumption is a feasible and effective approach for maintaining weight loss for 12 months, and daily self-monitoring of increased water consumption may provide additional WTLM benefits.			http://onlinelibrary.wiley.com/o/cochrane/clcentral/articles/707/CN-00832707/frame.html										
A. Akin, G. Guler, A. Esmaoglu, N. Bedirli and A. Boyaci	2005	A comparison of fentanyl-propofol with a ketamine-propofol combination for sedation during endometrial biopsy		Journal of clinical anesthesia			17		3	187-90						Clinical Trial; Comparative Study; Randomized Controlled Trial		A comparison of fentanyl-propofol with a ketamine-propofol combination for sedation during endometrial biopsy								Pubmed 15896585						CN-00521947				STUDY OBJECTIVE: The purpose of this study was to compare the clinical activities of ketamine and fentanyl when used in combination with propofol for outpatients undergoing endometrial biopsy. The investigated parameters were respiration, sedation, recovery rate, side effects, time to discharge, and patient satisfaction. DESIGN: Prospective, randomized, double-blind study. SETTING: University hospital. PATIENTS: Forty American Society of Anesthesiologists physical status I and II patients (age range 38-61 years) scheduled for elective endometrial biopsy. INTERVENTIONS: Patients received intravenous bolus doses of either fentanyl 1 microg/kg and propofol 1 mg/kg in (group 1 n = 20) or ketamine 0.5 mg/kg and propofol 1 mg/kg in (group 2 n = 20). MEASUREMENTS: Heart rate, systolic and diastolic blood pressure, respiratory rate, and peripheral O(2) saturation were monitored in all patients. Depth of sedation was assessed by the Ramsay sedation score. The Aldrete score was used for postoperative recovery evaluation. The time to Aldrete score >/=8, side effects, and time to discharge were recorded. MAIN RESULTS: Respiratory depression was observed in 5 patients from group 1 and 1 patient from group 2, but the difference was not significant (P > .05). Nausea, vertigo, and visual disturbances were more frequent in group 2 (P < .05). The time to Aldrete score >/=8 was similar in the 2 groups (6.2 +/- 3.5 minutes in group 1 and 7.0 +/- 3.1 minutes in group 2); the time to discharge was significantly longer in group 2 (71.2 +/- 9.7 minutes in group 1 and 115.2 +/- 25.6 minutes in group 2). Frequency of patient satisfaction was 95% in group 1 and 60% in group 2. CONCLUSIONS: Hemodynamic change and degrees of sedation showed that fentanyl-propofol and ketamine-fentanyl combinations can be used safely in patients undergoing endometrial biopsy. However, with regard to side effects and patient satisfaction, the fentanyl-propofol was superior.			http://onlinelibrary.wiley.com/o/cochrane/clcentral/articles/947/CN-00521947/frame.html										
A. Albisser, R. Harris, S. Sakkal, I. Parson and S. Chao	1996	Diabetes intervention in the information age		Medical informatics = Médecine et informatique			21		4	297-316						Clinical Trial; Controlled Clinical Trial; Multicenter Study; Research Support, Non-U.S. Gov't		Diabetes intervention in the information age								Pubmed 9179834						CN-00140421				Sustained improvement in blood glucose control is the only treatment outcome which will reduce or eliminate the long term complications of diabetes mellitus. We have designed and evaluated an electronic information system which facilitates this task. The system is voice-interactive, physician directed and affords, to remote patients, 24 h access via touch-tone telephone. Accordingly, patients access the system each day to report self-measured blood glucose levels or hypoglycaemic symptoms together with dietary changes, planned exercise, stress, illness or other lifestyle events. In turn they receive immediate advice with respect to medication dosing changes, and other pertinent feedback. Preliminary system beta-testing for safety and efficacy was performed for one year in an open study of 204 patients derived from two independent, health-care environments. Among the two testing centres, over 60,000 telephone cells were received by the computer systems during the start-up year. Safety and efficacy expectations were met. In addition, prevalence of diabetes related crises (hyperglycaemia or hypoglycaemia) fell approximately 3-fold. Glycated haemoglobin fell significantly (1.0-1.3%) in patients actively using the system. In control groups of patients not actively using the system, there were no improvements in metabolic control while body weights were stable in all groups. The new system was safe and effective in our hands and empowered our health professionals to provide improved diabetes care.			http://onlinelibrary.wiley.com/o/cochrane/clcentral/articles/421/CN-00140421/frame.html										
C. L. Albright, A. D. Steffen, R. Novotny, C. R. Nigg, L. R. Wilkens, K. Saiki, P. Yamada, B. Hedemark, J. E. Maddock, A. L. Dunn and W. J. Brown	2012	Baseline results from Hawaii's Na Mikimiki Project: a physical activity intervention tailored to multiethnic postpartum women		Women & Health			52		3	265-91						Randomized Controlled Trial
Research Support, N.I.H., Extramural		Baseline results from Hawaii's Na Mikimiki Project: a physical activity intervention tailored to multiethnic postpartum women	Women Health	1541-0331					PMC3379789							22533900				During the postpartum period, ethnic minority women have higher rates of inactivity/under-activity than white women. The Na Mikimiki ("the active ones") Project is designed to increase moderate-to-vigorous physical activity over 18 months among multiethnic women with infants 2-12 months old. The study was designed to test, via a randomized controlled trial, the effectiveness of a tailored telephone counseling of moderate-to-vigorous physical activity intervention compared to a print/website materials-only condition. Healthy, underactive women (mean age = 32 + 5.6 years) with a baby (mean age = 5.7 + 2.8 months) were enrolled from 2008-2009 (N = 278). Of the total sample, 84% were ethnic minority women, predominantly Asian-American and Native Hawaiian. Mean self-reported baseline level of moderate-to-vigorous physical activity was 40 minutes/week with no significant differences by study condition, ethnicity, infant's age, maternal body mass index, or maternal employment. Women had high scores on perceived benefits, self-efficacy, and environmental support for exercise but low scores on social support for exercise. This multiethnic sample's demographic and psychosocial characteristics and their perceived barriers to exercise were comparable to previous physical activity studies conducted largely with white postpartum women. The Na Mikimiki Project's innovative tailored technology-based intervention and unique population are significant contributions to the literature on moderate-to-vigorous physical activity in postpartum women.	Albright, Cheryl L
Steffen, Alana D
Novotny, Rachel
Nigg, Claudio R
Wilkens, Lynne R
Saiki, Kara
Yamada, Paulette
Hedemark, Brooke
Maddock, Jason E
Dunn, Andrea L
Brown, Wendy J
CA115614 (United States NCI NIH HHS)
CA115614-03S1 (United States NCI NIH HHS)
R01 CA115614-03S1 (United States NCI NIH HHS)
R01 CA115614-04 (United States NCI NIH HHS)		http://libux.utmb.edu/login?url=http://ovidsp.ovid.com/ovidweb.cgi?T=JS&CSC=Y&NEWS=N&PAGE=fulltext&D=medl&AN=22533900http://uu6jc8mv6v.search.serialssolutions.com/?sid=OVID:Ovid+MEDLINE%28R%29+%3C2010+to+May+Week+4+2014%3E&genre=article&id=pmid:22533900&id=doi:10.1080%2F03630242.2012.662935&issn=0363-0242&volume=52&issue=3&spage=265&pages=265-91&date=2012&title=Women+%26+Health&atitle=Baseline+results+from+Hawaii%27s+Na+Mikimiki+Project%3A+a+physical+activity+intervention+tailored+to+multiethnic+postpartum+women.&aulast=Albright&pid=%3Cauthor%3EAlbright+CL%3C%2Fauthor%3E&%3CAN%3E22533900%3C%2FAN%3E		University of Hawaii Cancer Center, University of Hawaii at Manoa, Honolulu, Hawaii, USA. cherylal@hawaii.edu						MEDLINE	Ovid Technologies	English

C. L. Albright, A. D. Steffen, R. Novotny, C. R. Nigg, L. R. Wilkens, K. Saiki, P. Yamada, B. Hedemark, J. E. Maddock, A. L. Dunn and W. J. Brown	2012	Baseline Results from Hawaii's Nā Mikimiki Project: A Physical Activity Intervention Tailored to Multiethnic Postpartum Women		Women & Health			52		3	265-291								Baseline Results from Hawaii's Nā Mikimiki Project: A Physical Activity Intervention Tailored to Multiethnic Postpartum Women		0363-0242												2011529316. Language: English. Entry Date: 20120608. Revision Date: 20120907. Publication Type: journal article				During the postpartum period, ethnic minority women have higher rates of inactivity/under-activity than white women. The Nā Mikimiki (“the active ones”) Project is designed to increase moderate-to-vigorous physical activity over 18 months among multiethnic women with infants 2–12 months old. The study was designed to test, via a randomized controlled trial, the effectiveness of a tailored telephone counseling of moderate-to-vigorous physical activity intervention compared to a print/website materials-only condition. Healthy, underactive women (mean age = 32 ± 5.6 years) with a baby (mean age = 5.7 ± 2.8 months) were enrolled from 2008–2009 (N = 278). Of the total sample, 84% were ethnic minority women, predominantly Asian–American and Native Hawaiian. Mean self-reported baseline level of moderate-to-vigorous physical activity was 40 minutes/week with no significant differences by study condition, ethnicity, infant's age, maternal body mass index, or maternal employment. Women had high scores on perceived benefits, self-efficacy, and environmental support for exercise but low scores on social support for exercise. This multiethnic sample's demographic and psychosocial characteristics and their perceived barriers to exercise were comparable to previous physical activity studies conducted largely with white postpartum women. The Nā Mikimiki Project's innovative tailored technology-based intervention and unique population are significant contributions to the literature on moderate-to-vigorous physical activity in postpartum women.	pictorial; randomized controlled trial; research; tables/charts. Journal Subset: Biomedical; Double Blind Peer Reviewed; Editorial Board Reviewed; Expert Peer Reviewed; Peer Reviewed; USA. Special Interest: Women's Health. Grant Information: National Cancer Institute; NIH Award Numbers CA115614 and CA115614-03S1.. No. of Refs: 54 ref. NLM UID: 9421509.		http://libux.utmb.edu/login?url=http://search.ebscohost.com/login.aspx?direct=true&db=rzh&AN=2011529316&site=ehost-live		University of Hawaii Cancer Center, University of Hawaii at Manoa, USA
Klein Buendel, Inc., USA
School of Human Movement Studies, University of Queensland, Australia						rzh	EBSCOhost	
C. Alessi, J. Schnelle, P. MacRae, J. Ouslander, N. al-Samarrai, S. Simmons and S. Traub	1995	Does physical activity improve sleep in impaired nursing home residents?		Journal of the American Geriatrics Society			43		10	1098-102						Clinical Trial; Multicenter Study; Randomized Controlled Trial; Research Support, U.S. Gov't, P.H.S.		Does physical activity improve sleep in impaired nursing home residents?								Pubmed 7560698						CN-00118400				OBJECTIVES: To determine if two physical activity programs of varying intensity would result in improved sleep among incontinent and physically restrained nursing home residents. DESIGN: Controlled trials of two physical activity programs. SETTING: Seven community nursing homes in the Los Angeles area. PARTICIPANTS: Residents were included if they had urinary incontinence or were physically restrained. Sixty-five subjects were studied. Mean age was 84.8 years, 85% were female, mean length of residency in the nursing home was 19.9 months, and mean Mean Mini-Mental State Exam score was 13.1. INTERVENTION: The first physical activity program involved sit-to-stand repetitions and/or transferring and walking or wheelchair propulsion. These activities were performed every 2 hours during the daytime, 5 days per week for 9 weeks. The second, less frequent physical activity program involved rowing in a wheelchair-accessible rowing machine plus walking or wheelchair propulsion once per day three times per week for 9 weeks. MEASUREMENTS: The physical function measures reported here include mobility endurance (maximum time walking or wheeling) and physical activity as measured by motion sensors (Caltrac). Nighttime sleep was estimated by wrist activity monitors. Nighttime sleep measures included total time asleep, percent sleep, average duration of sleep, and peak duration of sleep. Daytime sleep was measured by timed behavioral observations of sleep versus wakefulness performed every 15 minutes during the day. RESULTS: Nighttime sleep was markedly disrupted in both groups at baseline. Across all subjects at baseline, the average total sleep time was 6.2 hours and the percent sleep was 72.0%, but the average duration of sleep episodes was only 21.2 minutes and the peak duration of sleep episode averaged only 83.8 minutes. During the daytime, subjects were observed asleep during 14.5% of observations. Although there was improvement in mobility endurance in the intervention subjects compared with controls (MANOVA F = 4.36, P = .042), there were no differences in the night and day sleep measures at follow-up testing. Even among a subgroup of intervention subjects who showed a 30% or greater improvement in mobility endurance, sleep did not improve at follow-up compared with baseline. CONCLUSION: This study supports our previous findings of marked sleep disruption in impaired nursing home residents. In addition, despite documented improvements in physical function with activity, we did not find improvements in sleep in the intervention versus control groups. These results suggest that increasing daytime physical activity alone is not adequate to improve sleep in impaired NH residents. Future efforts to improve sleep in this population should take into account the multifactorial nature of sleep disruption, including individual health problems that effect sleep and the disruptive nature of the nighttime NH environment.			http://onlinelibrary.wiley.com/o/cochrane/clcentral/articles/400/CN-00118400/frame.html										
C. Alessi, E. Yoon, J. Schnelle, N. Al-Samarrai and P. Cruise	1999	A randomized trial of a combined physical activity and environmental intervention in nursing home residents: do sleep and agitation improve?		Journal of the American Geriatrics Society			47		7	784-91						Clinical Trial; Randomized Controlled Trial; Research Support, U.S. Gov't, Non-P.H.S.; Research Support, U.S. Gov't, P.H.S.		A randomized trial of a combined physical activity and environmental intervention in nursing home residents: do sleep and agitation improve?								Pubmed 10404920						CN-00165212				OBJECTIVES: The purpose of this study was to test whether an intervention combining increased daytime physical activity with improvement in the nighttime environment improves sleep and decreases agitation in nursing home residents. DESIGN: A randomized trial. SETTING: One community nursing home in the Los Angeles, California area. PARTICIPANTS: Twenty-nine incontinent residents (mean age 88.3 years, 90% female). INTERVENTION: Subjects were randomized to receive either (1) an intervention combining increased daytime physical activity (14 weeks in duration) plus a nighttime program (5 nights in duration) to decrease noise and sleep-disruptive nursing care practices (intervention group), or (2) the nighttime program alone (control group). MEASUREMENTS: Daytime physical activity monitors and structured physical function assessments; nighttime wrist activity monitors to estimate nighttime sleep; and timed daytime behavioral observations of sleep versus wakefulness, either in or out of bed, and agitation. RESULTS: Physical function measures did not change significantly (MANOVA for repeated measures, group by time effect). Wrist actigraphy estimation of nighttime percent sleep (time asleep over time monitored in bed at night) increased in intervention subjects from 51.7% at baseline to 62.5% at follow-up compared with 67.0% at baseline to 66.3% at follow-up in controls (MANOVA, group by time, F = 4.42, P = .045, df = 27). At follow-up, intervention subjects averaged a 32% decrease in the percent of daytime observations in bed compared with baseline, with essentially no change in controls (MANOVA, group by time, F = 5.31, P = .029, df = 27). Seven of 15 intervention subjects had a decrease in observed agitation at follow-up, compared with baseline, versus only 1 of 14 controls with a decrease in observed agitation. CONCLUSIONS: This study provides preliminary evidence that an intervention combining increased physical activity with improvement in the nighttime nursing home environment improves sleep and decreases agitation in nursing home residents.			http://onlinelibrary.wiley.com/o/cochrane/clcentral/articles/212/CN-00165212/frame.html										
J. Alexander, W. Phillips and C. Wagner	2008	The effect of strength training on functional fitness in older patients with chronic lung disease enrolled in pulmonary rehabilitation		Rehabilitation nursing			33		3	91-7						Comparative Study; Randomized Controlled Trial		The effect of strength training on functional fitness in older patients with chronic lung disease enrolled in pulmonary rehabilitation								Pubmed 18517143						CN-00640040				The purpose of this study was to compare the effects of a strength training-enhanced program and a traditional pulmonary rehabilitation (PR) program on functional fitness (FF) in older patients with chronic obstructive pulmonary disease (COPD), using the Senior Fitness Test. Twenty patients were recruited from an outpatient PR program. After completing baseline measures, including muscular strength and the Senior Fitness Test, patients were randomly assigned to the strength training program (TR+ST, n = 10) or traditional PR program (TR, n = 10). Patients completed 16 exercise sessions that were conducted twice a week for 8-10 weeks, after which patients repeated outcome measurements. Independent t tests were conducted to determine whether groups differed between measures. Both the TR+ST and TR groups improved on all FF measures. Moderate effect sizes were found for two of the FF measures when the groups were compared. The addition of strength training to PR may have a favorable impact on FF in older patients with COPD.			http://onlinelibrary.wiley.com/o/cochrane/clcentral/articles/040/CN-00640040/frame.html										
M. Alfuth and D. Rosenbaum	2011	Are diurnal changes in foot sole sensation dependent on gait activity?		Neuroscience Letters			504		3	247-51					Oct 31			Are diurnal changes in foot sole sensation dependent on gait activity?	Neurosci Lett	1872-7972												21964393				The foot sole is loaded during stance and gait and plantar cutaneous mechanoreceptors sense the local stress distribution. It is not clear whether the perception thresholds of these mechanoreceptors change during the day and how they respond to walking activities. The primary aim of the present study was to investigate diurnal changes of plantar sensitivity. Furthermore, the aim was to find out whether daily changes depend on the individual level of step activity. Twenty-six healthy subjects, 17 women and 9 men, aged 28.6+6.7 years participated in the study. Detection thresholds to light touch were measured in six plantar regions with Semmes-Weinstein monofilaments in the morning, noon and afternoon. Step activity was recorded with a StepWatch Activity Monitor and analyzed for three periods (8 a.m.-4 p.m., 8 a.m.-12 p.m., 12 p.m.-4 p.m.). The hallux, the 3rd metatarsal head and the heel showed significantly decreased detection thresholds from 8 a.m. to 4 p.m. (p<0.05). A fair correlation between the decrease of detection threshold and the total number of steps was found for the 3rd metatarsal head and the heel (p<0.05). Foot sole sensation appears to improve during the day and seems to be associated with the step activity. This may reflect an improving transfer of afferent information to the central nervous system during the day as well as an adaptation of receptors to gait activity. Copyright 2011 Elsevier Ireland Ltd. All rights reserved.	Alfuth, Martin
Rosenbaum, Dieter		http://libux.utmb.edu/login?url=http://ovidsp.ovid.com/ovidweb.cgi?T=JS&CSC=Y&NEWS=N&PAGE=fulltext&D=medl&AN=21964393http://uu6jc8mv6v.search.serialssolutions.com/?sid=OVID:Ovid+MEDLINE%28R%29+%3C2010+to+May+Week+4+2014%3E&genre=article&id=pmid:21964393&id=doi:10.1016%2Fj.neulet.2011.09.037&issn=0304-3940&volume=504&issue=3&spage=247&pages=247-51&date=2011&title=Neuroscience+Letters&atitle=Are+diurnal+changes+in+foot+sole+sensation+dependent+on+gait+activity%3F.&aulast=Alfuth&pid=%3Cauthor%3EAlfuth+M%3C%2Fauthor%3E&%3CAN%3E21964393%3C%2FAN%3E		Movement Analysis Laboratory, Institute of Experimental Musculoskeletal Medicine IEMM, University Hospital Muenster, Domagkstr. 3, 48149 Muenster, Germany. martin.alfuth@uni-muenster.de						MEDLINE	Ovid Technologies	English

S. Algood, R. Cooper, S. Fitzgerald, R. Cooper and M. Boninger	2005	Effect of a pushrim-activated power-assist wheelchair on the functional capabilities of persons with tetraplegia		Archives of physical medicine and rehabilitation			86		3	380-6						Journal: Article		Effect of a pushrim-activated power-assist wheelchair on the functional capabilities of persons with tetraplegia														CN-00575607				Objectives: To test the differences between a pushrim-activated power-assisted wheelchair (PAPAW) and a traditional manual wheelchair while performing common driving activities and to assess their relative merits for people with tetraplegia. Design: Repeated measures. Setting: An activities of daily living (ADL) laboratory within a rehabilitation research center. Participants: Fifteen full-time manual wheelchair users with tetraplegia due to a spinal cord injury. Interventions: Participants propelled both their own manual wheelchairs and a PAPAW 3 times over an ADL course. The order in which the 2 different wheelchairs were presented to the participants was randomized. Main Outcome Measures: Each participant's heart rate was monitored throughout testing by a digital, wireless heart-rate monitor. Time to complete the course was recorded, and participants were surveyed with a visual analog scale after the first, third, fourth, and sixth trials to determine the ease of completing each obstacle and their ergonomic preferences between the 2 wheelchairs. Participants also were observed throughout the trials to determine how much assistance they needed to complete each obstacle course. Results: After using a Bonferroni adjustment, 4 obstacles (carpet, dimple strips, up a ramp, up a curb cut) were rated as being significantly easier (P<.001) to complete when using the PAPAW. Participants also showed a significant decrease in mean heart rate throughout all 3 trials (P=.015, P=.001, P=.003, respectively) when using a PAPAW. The amount of assistance needed by participants, the responses to ergonomic questions, and the overall time to complete the ADL course did not differ significantly between the 2 wheelchairs. Conclusions: For subjects with tetraplegia, PAPAWs have the potential to improve functional capabilities during certain ADLs, especially when propelling up ramps, over uneven surfaces, and over thick carpet. 2005 by American Congress of Rehabilitation Medicine and the American Academy of Physical Medicine and Rehabilitation.			http://onlinelibrary.wiley.com/o/cochrane/clcentral/articles/607/CN-00575607/frame.html										
A. Ali and C. Williams	2013	Isokinetic and isometric muscle function of the knee extensors and flexors during simulated soccer activity: effect of exercise and dehydration		Journal of sports sciences			31		8	907-16						Journal: Article		Isokinetic and isometric muscle function of the knee extensors and flexors during simulated soccer activity: effect of exercise and dehydration								Pubmed 23256821						CN-00910431				This study investigated the influence of dehydration during soccer-type intermittent exercise on isokinetic and isometric muscle function. Eight soccer players performed two 90-min high-intensity intermittent shuttle-running trials without (NF) or with (FL) fluid ingestion (5 ml kg(-1) before and 2 ml kg(-1) every 15 min). Isokinetic and isometric strength and muscular power of knee flexors and knee extensors were measured pre-exercise, at half-time and post-exercise using isokinetic dynamometry. Sprint performance was monitored throughout the simulated-soccer exercise. Isokinetic knee strength was reduced at faster (3.13 rad s(-1); P = 0.009) but not slower (1.05 rad s(-1); P = 0.063) contraction speeds with exercise; however, there was no difference between FL and NF. Peak isometric strength of the knee extensors (P = 0.002) but not the knee flexors (P = 0.065) was significantly reduced with exercise with no difference between FL and NF. Average muscular power was reduced over time at both 1.05 rad s(-1) (P = 0.01) and 3.14 rad s(-1) (P = 0.033) but was not different between FL and NF. Mean 15-m sprint time increased with duration of exercise (P = 0.005) but was not different between FL and NF. In summary, fluid ingestion during 90 min of soccer-type exercise was unable to offset the reduction in isokinetic and isometric strength and muscular power of the knee extensors and flexors.			http://onlinelibrary.wiley.com/o/cochrane/clcentral/articles/431/CN-00910431/frame.html										
N. I. Alice, B. A. Jessica, P. Virginia, R. S. Lyette, M. B. Stephanie, J. Posener, A. Patat and J. Paul	2013	Pharmacokinetics, pharmacodynamics, and safety of desvenlafaxine, a serotonin-norepinephrine reuptake inhibitor		Journal of bioequivalence & bioavailability			5		1	22-30						Journal: Article		Pharmacokinetics, pharmacodynamics, and safety of desvenlafaxine, a serotonin-norepinephrine reuptake inhibitor														CN-00912376				Study background: Assess safety, tolerability, pharmacokinetics, and pharmacodynamics of desvenlafaxine (administered as desvenlafaxine succinate) in 3 studies with healthy volunteers. Methods: Study 1, a randomized, open-label, dose proportionality, crossover study, assessed pharmacokinetics and safety of single doses of desvenlafaxine 100, 300, and 600 mg (N=24). Study 2, a randomized, double-blind, placebo-controlled, sequential-group, single-ascending dose study, assessed pharmacokinetics, pharmacodynamics, and safety of desvenlafaxine 150-900 mg and venlafaxine extended-release 150 mg (N=79). Study 3, a doubleblind, placebo-controlled, sequential-group, multiple-ascending dose study, assessed pharmacokinetics, pharmacodynamics, and safety of desvenlafaxine 300, 450, and 600 mg (N=36). In all studies, safety was monitored through adverse events, physical examinations, electrocardiograms, laboratory tests, and vital signs. In study 2, a daytime spectral analysis of electroencephalogram data was conducted; in studies 2 and 3, cognition was assessed using vigilance and psychomotor performance tests. Results: Following single- and multiple-dose administration, desvenlafaxine C<sub>max</sub>and AUC increased in linear, dose-proportional manner over doses of 100-900 mg. Steady-state plasma concentrations were reached within 4-5 days, and multiple-dose pharmacokinetics were adequately predicted from single-dose pharmacokinetics. The maximum tolerated single dose was 750 mg; vomiting was the dose-limiting adverse event. For multiple doses, the maximum tolerated dose was 450 mg/d; orthostatic hypotension was dose-limiting. Adverse events at doses below the maximum tolerated doses were generally mild and transient. Absolute beta energies significantly increased in all electroencephalogram leads with doses > 450 mg, particularly in front temporal lobes. Single or multiple desvenlafaxine doses did not alter psychomotor function or memory. Conclusion: Maximum tolerated doses for desvenlafaxine (750 mg, single dose; 450 mg, multiple doses) were well above the recommended therapeutic dose of 50 mg/d for major depressive disorder. Desvenlafaxine exhibited approximately linear, dose-proportional pharmacokinetics across the wide range of doses studied and was not associated with significant alterations in psychomotor function or memory. 2013 Alice Nichols I, et al.			http://onlinelibrary.wiley.com/o/cochrane/clcentral/articles/376/CN-00912376/frame.html										
Z. Alizadeh, R. Kordi, M. Rostami, M. Mansournia, S. Hosseinzadeh-Attar and J. Fallah	2013	Comparison between the effects of continuous and intermittent aerobic exercise on weight loss and body fat percentage in overweight and obese women: A randomized controlled trial		International journal of preventive medicine			4		8	881-8						Journal: Article		Comparison between the effects of continuous and intermittent aerobic exercise on weight loss and body fat percentage in overweight and obese women: A randomized controlled trial														CN-00916068				Background: Prevalence of obesity and overweightness in different societies is increasing. Role of physical activity in weight loss and also prevention from some chronic diseases has been discussed previously. The objective of this study was to compare the effect of two different aerobic exercises (intermittent and continuous exercises) while prescribed with concurrent calorie-restrict diet on the weight loss and body fat of overweight and obese females. Methods: Fifteen individuals in intermittent group performed 40 min moderate Intensity exercise in 3 bouts per day for 5 days per week; the 15 participants of continuous group exercised a single 40 min bout per day, 5 days per week. Also, 15 participants were included in control group without exercise program. A self-monitoring calorie-restrict diet was recommended to all participants. The body fat percentage, waist circumference, and also skin fold thickness of all participants were assessed at baseline and 12<sup>th</sup> weeks. Results: The reduction of weight and BMI of participants in intermittent group (-3.33 + 1.80 and -1.34 + 0.70, respectively) was significantly more than comparable changes in continuous group (-1.23 + 1.60 and 0.49 + 0.65, respectively) (P = 0.048 and 0.041, respectively). After the intervention, there was no significant difference between case and controls in terms of body fat percentage, waist circumference, and sum of skin fold thickness. Conclusions: It seems that moderate intensity intermittent exercise for more than 150 min/ week is more efficient than continuous exercise in weight loss of obese and overweight women.			http://onlinelibrary.wiley.com/o/cochrane/clcentral/articles/068/CN-00916068/frame.html										
O. Alizadehkhaiyat, A. Fisher, G. Kemp, K. Vishwanathan and S. Frostick	2009	Assessment of functional recovery in tennis elbow		Journal of electromyography and kinesiology			19		4	631-8						Controlled Clinical Trial;		Assessment of functional recovery in tennis elbow								Pubmed 18343158						CN-00720377				OBJECTIVES: (a) To investigate changes in muscular strength, fatigue and activity in recovered tennis elbow (RTE); (b) to assess the appropriateness of EMG and strength measurements in monitoring functional recovery in tennis elbow (TE). METHODS: Study included three age-matched female groups of Control (C) (n=8, no history of musculoskeletal problems), TE (n=7, local tenderness at the lateral epicondyle and pain with resisted wrist and middle finger extension) and RTE (n=6, asymptomatic for at least 6 months, no lateral epicondyle tenderness). Measurements included metacarpophalangeal (MCP), wrist, shoulder and grip isometric strength and EMG measures of muscle fatigue and activity for five forearm muscles (wrist extensors and flexors). RESULTS: Strength was greater (p<0.05) for all measurements in C compared to RTE and TE except for MCP extension. Only MCP extension was stronger in RTE than TE. EMG revealed increased activity of extensor carpi radialis (ECR) in RTE, decreased in TE. CONCLUSIONS: Despite attenuation of pain, global upper limb weakness in RTE indicated incomplete functional recovery. Increased strength of MCP extension may protect weakened wrist extensors from further injury. Monitoring the ECR activity as well as strength measurements may provide a useful assessment of functional recovery in TE.			http://onlinelibrary.wiley.com/o/cochrane/clcentral/articles/377/CN-00720377/frame.html										
T. Alkhajah, M. Reeves, E. Eakin, E. Winkler, N. Owen and G. Healy	2012	Sit-stand workstations: A pilot intervention to reduce office sitting time		American journal of preventive medicine			43		3	298-303						Journal: Article		Sit-stand workstations: A pilot intervention to reduce office sitting time														CN-00899583				Background: Sitting time is a prevalent health risk among office-based workers. Purpose: To examine, using a pilot study, the efficacy of an intervention to reduce office workers' sitting time. Design: Quasi-experimental design with intervention-group participants recruited from a single workplace that was physically separate from the workplaces of comparison-group participants. Setting/participants: Office workers (Intervention, n=18; Comparison, n=14) aged 20-65 years from Brisbane, Australia; data were collected and analyzed in 2011. Intervention: Installation of a commercially available sit-stand workstation. Main outcome measures: Changes from baseline at 1-week and 3-month follow-up in time spent sitting, standing, and stepping at the workplace and during all waking time (activPAL3 activity monitor, 7-day observation). Fasting total cholesterol, high-density lipoprotein (HDL) cholesterol, triglycerides, and glucose levels were assessed at baseline and 3 months (Cholestech LDX Analyzer). Acceptability was assessed with a 5-point response scale (eight items). Results: The intervention group (relative to the comparison group) reduced sitting time at 1-week follow-up by 143 minutes/day at the workplace (95% CI= -184, -102) and 97 minutes/day during all waking time (95% CI= -144, -50). These effects were maintained at 3 months (-137 minutes/day and -78 minutes/day, respectively). Sitting was almost exclusively replaced by standing, with minimal changes to stepping time. Relative to the comparison group, the intervention group increased HDL cholesterol by an average of 0.26 mmol/L (95% CI=0.10, 0.42). Other biomarker differences were not significant. There was strong acceptability and preference for using the workstations, though some design limitations were noted. Conclusions: This trial is the first with objective measurement and a comparison group to demonstrate that the introduction of a sit-stand workstation can substantially reduce office workers' sitting time both at the workplace and overall throughout the week. 2012 American Journal of Preventive Medicine.			http://onlinelibrary.wiley.com/o/cochrane/clcentral/articles/583/CN-00899583/frame.html										
J. Allen, J. Stephens, H. C. Dennison, K. Stewart and S. Hauck	2014	Randomized controlled pilot study testing use of smartphone technology for obesity treatment		Journal of obesity												Journal: Article		Randomized controlled pilot study testing use of smartphone technology for obesity treatment														CN-00977935				Background. The established interventions for weight loss are resource intensive which can create barriers for full participation and ultimate translation. The major goal of this pilot study was to evaluate the feasibility, acceptability, and preliminary efficacy of theoretically based behavioral interventions delivered by smartphone technology. Methods. The study randomized 68 obese adults to receive one of four interventions for six months: (1) intensive counseling intervention, (2) intensive counseling plus smartphone intervention, (3) a less intensive counseling plus smartphone intervention, and (4) smartphone intervention only. The outcome measures of weight, BMI, waist circumference, and self-reported dietary intake and physical activity were assessed at baseline and six months. Results. The sample was 78% female and 49% African American, with an average age of 45 years, and average BMI of 34.3 kg/m<sup>2</sup>. There were trends for differences in weight loss among the four intervention groups. Participants in the intensive counseling plus self-monitoring smartphone group and less intensive counseling plus self-monitoring smartphone group tended to lose more weight than other groups (5.4 kg and 3.3 kg, resp.). Conclusions. The results of this pilot trial of a weight loss intervention provide preliminary support for using a smartphone application for self-monitoring as an adjunct to behavioral counseling. 2013 Jerilyn K. Allen et al.			http://onlinelibrary.wiley.com/o/cochrane/clcentral/articles/935/CN-00977935/frame.html										
N. A. Allen, J. A. Fain, B. Braun and S. R. Chipkin	2009	Continuous glucose monitoring in non-insulin-using individuals with type 2 diabetes: acceptability, feasibility, and teaching opportunities		Diabetes Technology & Therapeutics			11		3	151-8					Mar	Research Support, N.I.H., Extramural		Continuous glucose monitoring in non-insulin-using individuals with type 2 diabetes: acceptability, feasibility, and teaching opportunities	Diabetes Technol Ther	1520-9156					PMC2939842							19216684				BACKGROUND: Continuous glucose monitoring (CGM) has the potential to provide useful data for behavioral interventions targeting non-insulin-using, sedentary individuals with type 2 diabetes mellitus (T2DM). The aims of this study were to describe CGM in terms of (1) feasibility and acceptability and (2) dietary- and exercise-teaching events.
METHODS: Cross-sectional data were analyzed from 27 non-insulin-using adults with T2DM who wore CGM for 72 h as part of a larger study on using CGM for exercise counseling in this population. Feasibility data included accuracy of entering daily self-monitored blood glucose (SMBG) readings and events (e.g., meals, exercise), sensor failures, alarms, optimal accuracy of glucose data, and download failures. Acceptability data included CGM satisfaction and wearing difficulties. Dietary- and exercise-teaching events were identified from CGM and activity monitor data.
RESULTS: CGM graphs showed 141 dietary- and 71 exercise-teaching events. About half the participants (52%) reported difficulty remembering to enter events into CGM monitors, but most (82%) kept an accurate paper log of events. Insufficient SMBG entries resulted in 32 CGM graphs with "use clinical judgment" warnings. Eighty-three percent of missed SMBG entries were from 18 participants 55-77 years old. Missing correlation coefficients resulted from glucose concentrations varying <100 mg/dL. A majority of participants (n = 19) were willing to wear CGM again despite reporting minor discomfort at sensor site and with wearing the monitor.
CONCLUSIONS: CGM data provided several teaching opportunities in non-insulin-using adults with T2DM. Overall, CGM was acceptable and feasible. Some identified problems may be eliminated by newer technology.	Allen, Nancy A
Fain, James A
Braun, Barry
Chipkin, Stuart R
F31 NR008818-01A1 (United States NINR NIH HHS)
T32NR008346-05 (United States NINR NIH HHS)		http://libux.utmb.edu/login?url=http://ovidsp.ovid.com/ovidweb.cgi?T=JS&CSC=Y&NEWS=N&PAGE=fulltext&D=med5&AN=19216684http://uu6jc8mv6v.search.serialssolutions.com/?sid=OVID:Ovid+MEDLINE%28R%29+%3C2004+to+2009%3E&genre=article&id=pmid:19216684&id=doi:10.1089%2Fdia.2008.0053&issn=1520-9156&volume=11&issue=3&spage=151&pages=151-8&date=2009&title=Diabetes+Technology+%26+Therapeutics&atitle=Continuous+glucose+monitoring+in+non-insulin-using+individuals+with+type+2+diabetes%3A+acceptability%2C+feasibility%2C+and+teaching+opportunities.&aulast=Allen&pid=%3Cauthor%3EAllen+NA%3C%2Fauthor%3E&%3CAN%3E19216684%3C%2FAN%3E		Yale University, New Haven, Connecticut, USA. nancy.a.allen@yale.edu						MEDLINE	Ovid Technologies	English

N. Allen, J. Fain, B. Braun and S. Chipkin	2008	Continuous glucose monitoring counseling improves physical activity behaviors of individuals with type 2 diabetes: A randomized clinical trial		Diabetes research and clinical practice			80		3	371-9						Randomized Controlled Trial; Research Support, N.I.H., Extramural; Research Support, Non-U.S. Gov't		Continuous glucose monitoring counseling improves physical activity behaviors of individuals with type 2 diabetes: A randomized clinical trial								Pubmed 18304674						CN-00638044				AIMS: Despite the known benefits, 60% of individuals with diabetes do not engage in regular physical activity (PA). This pilot study tested the effects of a counseling intervention using continuous glucose monitoring system (CGMS) feedback on PA self-efficacy, PA levels, and physiological variables. METHODS: Adults (N=52) with type 2 diabetes (non-insulin requiring, inactive) were randomized to intervention (n=27) or control (n=25) groups. Both groups received 90min of diabetes education with a follow-up phone call 4 weeks later. The intervention group also received counseling derived from self-efficacy theory. This intervention included feedback on each participant's CGMS graph and used role model CGMS graphs to clearly depict glucose reductions in response to PA. Outcomes were assessed at baseline and 8 weeks. RESULTS: Participants receiving the intervention had higher self-efficacy scores than the control group for sticking to activity/resisting relapse at 8 weeks (p<0.05), indicating more confidence in maintaining a PA program. Intervention group participants light/sedentary activity minutes decreased significantly (p<0.05), moderate activity minutes increased significantly (p<0.05), and, HbA1c and BMI decreased significantly (p<0.05). CONCLUSIONS: These data suggest that PA counseling interventions using CGMS feedback for individuals with type 2 diabetes may improve PA levels and reduce risk factors for diabetes-related complications.			http://onlinelibrary.wiley.com/o/cochrane/clcentral/articles/044/CN-00638044/frame.html										
N. Allen, R. Whittemore and G. Melkus	2011	A continuous glucose monitoring and problem-solving intervention to change physical activity behavior in women with type 2 diabetes: a pilot study		Diabetes technology & therapeutics			13		11	1091-9						Randomized Controlled Trial		A continuous glucose monitoring and problem-solving intervention to change physical activity behavior in women with type 2 diabetes: a pilot study								Pubmed 21919735						CN-00851031				BACKGROUND: Diabetes technology has the potential to provide useful data for theory-based behavioral counseling. The aims of this study are to evaluate the feasibility, acceptability, and preliminary efficacy of a continuous glucose monitoring and problem-solving counseling intervention to change physical activity (PA) behavior in women with type 2 diabetes. METHODS: Women (n=29) with type 2 diabetes were randomly assigned to one of two treatment conditions: continuous glucose counseling and problem-solving skills or continuous glucose monitoring counseling and general diabetes education. Feasibility data were obtained on intervention dose, implementation, and satisfaction. Preliminary efficacy data were collected at baseline and 12 weeks on the following measures: PA amount and intensity, diet, problem-solving skills, self-efficacy for PA, depression, hemogoloin A1c, weight, and blood pressure. Demographic and implementation variables were described using frequency distributions and summary statistics. Satisfaction data were analyzed using Wilcoxon rank. Differences between groups were analyzed using linear mixed-modeling. RESULTS: Women were mostly white/non-Latina with a mean age of 53 years, a 6.5-year history of diabetes, and suboptimal glycemic control. Continuous glucose monitoring plus problem-solving group participants had significantly greater problem-solving skills and had greater, although not statistically significant, dietary adherence, moderate activity minutes, weight loss, and higher intervention satisfaction pre- to post-intervention than did participants in the continuous glucose monitoring plus education group. CONCLUSION: A continuous glucose monitoring plus problem-solving intervention was feasible and acceptable, and participants had greater problem-solving skills than continuous glucose monitoring plus education group participants.			http://onlinelibrary.wiley.com/o/cochrane/clcentral/articles/031/CN-00851031/frame.html										
P. Allen, J. Thompson, C. Herman, A. Whyte, V. Wolfe, C. Qualls and D. Helitzer	2008	Impact of periodic follow-up testing among urban American Indian women with impaired fasting glucose		Preventing chronic disease			5		3	A76						Randomized Controlled Trial; Research Support, N.I.H., Extramural		Impact of periodic follow-up testing among urban American Indian women with impaired fasting glucose								Pubmed 18558026						CN-00640303				INTRODUCTION: Impaired fasting glucose (IFG) often progresses to type 2 diabetes. Given the severity and prevalence of this disease, primary prevention is important. Intensive lifestyle counseling interventions have delayed or prevented the onset of type 2 diabetes, but it is not known whether less intensive, more easily replicable efforts can also be effective. METHODS: In a lifestyle intervention study designed to reduce risks for type 2 diabetes, 200 American Indian women without diabetes, aged 18 to 40 years, were recruited from an urban community without regard to weight or IFG and block-randomized into intervention and control groups on the basis of fasting blood glucose (FBG). Dietary and physical activity behaviors were reported, and clinical metabolic, fitness, and body composition measures were taken at baseline and at periodic follow-up through 18 months. American Indian facilitators used a group-discussion format during the first 6 months to deliver a culturally influenced educational intervention on healthy eating, physical activity, social support, and goal setting. We analyzed a subset of young American Indian women with IFG at baseline (n = 42), selected from both the intervention and control groups. RESULTS: Among the women with IFG, mean FBG significantly decreased from baseline to follow-up (P < .001) and converted to normal (<5.6 mmol/L or <100 mg/dL) in 62.0% of the 30 women who completed the 18-month follow-up, irrespective of participation in the group educational sessions. Other improved metabolic values included significant decreases in mean fasting blood total cholesterol and low-density lipoprotein cholesterol levels. The women reported significant overall mean decreases in intake of total energy, saturated fat, total fat, total sugar, sweetened beverages, proportion of sweet foods in the diet, and hours of TV watching. CONCLUSION: Volunteers with IFG in this study benefited from learning their FBG values and reporting their dietary patterns; they made dietary changes and improved their FBG and lipid profiles. If confirmed in larger samples, these results support periodic dietary and body composition assessment, as well as glucose monitoring among women with IFG.			http://onlinelibrary.wiley.com/o/cochrane/clcentral/articles/303/CN-00640303/frame.html										
R. Allen	2003	Does a modest loss of sleep affect neurocognitive functioning of children?		Sleep medicine			4		4	353-5						Journal: Article		Does a modest loss of sleep affect neurocognitive functioning of children?														CN-00474319				Objective(s): To (a) assess effects of modest sleep restriction and extension on children's neurobehavioral functioning (NBF); and (b) test the hypothesis that sleep restriction improves sleep efficiency compared to sleep extension. Study population: Children (39 boys, 38 girls) from grades 4 (n = 42, mean age 9.8 years) and 6 (n = 35, mean age = 11.6 years). Children were excluded if they had acute or chronic physical illness, used medication or reported developmental or psychiatric disorder. Study design: Between-groups comparison using random assignment to groups for analyses of instructions on sleep status and an added criteria of success in meeting randomly assigned sleep-behavior goals defining the groups for evaluation of effects of sleep changes on neurobehavioral functioning. Methods: All subjects slept at home, kept sleep - wake diaries and wore wrist activity monitors during their sleep period for 5 consecutive days. On days 1 and 2 they slept following their regular patterns. After the second night, on day 1 or 2 they were tested for neurobehavioral functioning (NBF) using the neuropsychological evaluation system (NES) developed by one of the authors of this paper. On day 3 the child's parents were called with instructions on whether to have the child go to bed an hour earlier or an hour later for the next 3 nights. A repeat NBF assessment was obtained on the morning after night 5. All NBF testing occurred between 08:00 and 10:00 h. The neuropsychological evaluation included six tests yielding nine different measures: finger taping speed, simple reaction time, continuous performance (CPT) (omission errors, commission errors and reaction time), symbol-digit substitution, visual digit span (forward and backward), and serial digit learning. Sleep-wake diaries were completed for the child's subjective report of sleep characteristics. An activity meter worn on the non-dominant wrist during the sleep times documented the decreased activity usually associated with sleep. The activity was used as a surrogate measure for sleep state using a scoring routine developed by one of the authors. This surrogate measure becomes important for defining the groups used in the evaluation of the effects of sleep changes on neurobehavioral functioning (NBF). Three hypotheses were tested: (1) most children would restrict or expand sleep at home on demand; (2) restricting sleep for children improved 'quality' compared to extending sleep; and (3) sleep restriction compared to extension increased subjective daytime fatigue and compromised NBF. The test for the first two hypotheses used the groups as defined by random assignment to restricted or extended sleep. The last used the same groups, but were further refined by the success criterion for the restricted or extended goal. For this analysis, a third group of those failing to reach the criterion for desired sleep change, was included as a 'no change' group. Results: All subjected measures of sleep and objective measures of activity showed the expected differences with strong statistical significance (usually < 0.005) between the restricted and extended sleep groups. There were two exceptions to this. Morning rise time did not vary; rather, as was expected, the sleep times were changed by earlier or lated bed times. The change in percentage of sleep, defined as quiet or inactive by the activity meter, showed only a small and unimpressive difference favoring the restricted sleep group; about the same as an initial difference between the randomly assigned groups. The sleep time, defined by the activity meter as a percent of time in bed, showed a more significant increase for the restricted than extended sleep groups (increase by 3.5% vs. decrease by 0.8%, P < 0.005), but again, the change in the restricted group only increased the percentage of sleep to the value observed at baseline for the extended group. The changes in these measures, while statistically significant, were in the range of the variation observed between the groups. The sleep time changes were more impressive, amount ng to over an hour difference in time in bed (8 h for restricted sleep group compared to 9.2 for the extended) and activity measures indicating periods of inactivity associated with sleep similarly differing by about an hour (7.6 vs. 8.6 h). Similarly, subjective reports indicated shorter sleep latency but increased fatigue for restricted compared to extended sleep. The arbitrary criterion set for successful compliance was an average change of 30 min sleep time in the requested direction over the 3 days. Sleep time was presumably defined by the surrogate measure based on decreased wrist activity. About 63% of the children (65% for extension and 62% for restriction) made this goal. Since nearly half of the children in each experimental group failed to achieve the criterion for successful sleep change, they were analyzed as a 'no-change' group for the evaluation of the effects of sleep changes on NBF. The NBF effects on the nine measures showed significant differences (P < 0.05) for simple reaction time (getting worse for both the restricted and 'no change' group, but not changing for the extension group) and digit span forward (increasing for the extension group by 0.28, decreasing for the restriction group by 0.36, with little change (0.05 increase) for the 'no change' group). The continuous performance test reaction time (CPT-RT) showed highly significant (P < 0.005) differences, with an average decrease of 0.28 ms for the sleep-extension group, compared to 0.17 increase for the 'no change' and 1.0 decrease for sleep-restriction groups. Conclusion: The authors reached three basic conclusions. First, that most children can increase or decrease sleep times on demand over a short period of time, and can do this by changing their bed times. Second, that decreasing sleep time improves sleep efficiency and quality, but also increases daytime fatigue.			http://onlinelibrary.wiley.com/o/cochrane/clcentral/articles/319/CN-00474319/frame.html										
E. Alsaleh, H. Blake and R. Windle	2012	Behavioural intervention to increase physical activity among patients with coronary heart disease: protocol for a randomised controlled trial		International journal of nursing studies			49		12	1489-93						Journal: Article		Behavioural intervention to increase physical activity among patients with coronary heart disease: protocol for a randomised controlled trial								Pubmed 22840639						CN-00907466				BACKGROUND: Although physical activity has significant health benefits in the treatment of patients with coronary heart disease, patients often do not follow prescribed physical activity recommendations. Behavioural strategies have been shown to be efficacious in increasing physical activity among those patients with coronary heart disease who are attending structured cardiac rehabilitation programmes. Research has also shown that tailoring consultation according to patients' needs and sending motivational reminders are successful ways of motivating patients to be physically active. However, there is a lack of evidence for the efficacy of behavioural interventions based on individualised consultation in promoting physical activity among those patients with coronary heart disease who are not attending structured physical activity programmes. OBJECTIVE: This paper outlines the study protocol for a trial which is currently underway, to examine the effect of a behavioural change intervention delivered through individualised consultation calls and motivational reminder text messages on the level of physical activity among patients with coronary heart disease. SETTING: Two large hospitals in Jordan. PARTICIPANTS: Eligible patients aged between 18 and 70 years, who are clinically stable, are able to perform physical activity and who have access to a mobile telephone have been randomly allocated to control or intervention group. DESIGN AND METHODS: Two-group randomised controlled trial. Behavioural intervention will be compared with usual care in increasing physical activity levels among patients with coronary heart disease. The control group (n=85) will receive advice from their doctors about physical activity as they would in usual practice. The intervention group (n=71) will receive the same advice, but will also receive behavioural change intervention (goal-setting, feed-back, self-monitoring) that will be delivered over a period of six months. Intervention will be delivered through individually tailored face-to-face and telephone consultations, supported by motivational SMS text messages to encourage and remind patients to attain these goals. The participants and the researcher delivering the intervention are not blinded to group assignment. RESULTS: Recruitment started in February 2012 and preliminary findings are expected in November 2012. CONCLUSION: It is hypothesised that behavioural intervention delivered through tailored individualised consultation supported by motivational SMS text message reminders will help CHD patients to increase their level of PA. TRIAL REGISTRATION: The study is registered as a clinical trial at ISRCTN register (ISRCTN48570595).			http://onlinelibrary.wiley.com/o/cochrane/clcentral/articles/466/CN-00907466/frame.html										
K. N. Alschuler, F. Hoodin, S. L. Murphy and M. E. Geisser	2011	Ambulatory monitoring as a measure of disability in chronic low back pain populations		Clinical Journal of Pain			27		8	707-15					Oct	Research Support, Non-U.S. Gov't		Ambulatory monitoring as a measure of disability in chronic low back pain populations	Clin J Pain	1536-5409												21505322				PURPOSE: The link between chronic back pain and disability is well established. Despite this, the literature also reflects an inconsistency in methods of assessing disability, as studies interchangeably use self-report measures, clinical tests, and electronic monitoring. The purpose of this study was to conduct a multimethod comparison of disability measures to identify similarities and differences in the constructs measured by each.
METHOD: Twenty chronic back pain patients participated in a clinic visit to complete questionnaires and clinical tests, followed by 5 days of wearing a wrist-worn electronic ambulatory monitoring device to measure activity.
RESULTS: Multiple regression analyses were conducted to identify the significant predictors of each disability assessment. Results showed that operant variables were predictive of physical activity, cognitive-behavioral variables were predictive of perceived disability, and no variables were predictive of physical ability.
DISCUSSION: The results indicate substantial differences in the types of variables that predict disability when measured through 3 different methods. This is suggestive of differences in the constructs measured by each type of disability assessment. The implications for researchers who assess predictors of disability and clinicians who use disability measures in their assessment of patients are that the measures of disability they select should be carefully matched to the proposed purposes. Strong theoretical and practical considerations support using electronic ambulatory monitoring in future research and clinical service.	Alschuler, Kevin N
Hoodin, Flora
Murphy, Susan L
Geisser, Michael E		http://libux.utmb.edu/login?url=http://ovidsp.ovid.com/ovidweb.cgi?T=JS&CSC=Y&NEWS=N&PAGE=fulltext&D=medl&AN=21505322http://uu6jc8mv6v.search.serialssolutions.com/?sid=OVID:Ovid+MEDLINE%28R%29+%3C2010+to+May+Week+4+2014%3E&genre=article&id=pmid:21505322&id=doi:10.1097%2FAJP.0b013e318217b7d0&issn=0749-8047&volume=27&issue=8&spage=707&pages=707-15&date=2011&title=Clinical+Journal+of+Pain&atitle=Ambulatory+monitoring+as+a+measure+of+disability+in+chronic+low+back+pain+populations.&aulast=Alschuler&pid=%3Cauthor%3EAlschuler+KN%3C%2Fauthor%3E&%3CAN%3E21505322%3C%2FAN%3E		Department of Psychology, Eastern Michigan University, Ypsilanti, USA. kalschul@uw.edu						MEDLINE	Ovid Technologies	English

M. A. Alzahrani, C. M. Dean and L. Ada	2009	Ability to negotiate stairs predicts free-living physical activity in community-dwelling people with stroke: an observational study		Australian Journal of Physiotherapy			55		4	277-81						Research Support, Non-U.S. Gov't		Ability to negotiate stairs predicts free-living physical activity in community-dwelling people with stroke: an observational study	Aust J Physiother	0004-9514												19929771				QUESTION: Which clinical measures of walking performance best predict free-living physical activity in community-dwelling people with stroke?
DESIGN: Cross-sectional observational study.
PARTICIPANTS: 42 community-dwelling stroke survivors.
OUTCOME MEASURES: Predictors were four clinical measures of walking performance (speed, automaticity, capacity, and stairs ability). The outcome of interest was free-living physical activity, measured as frequency (activity counts) and duration (time on feet), collected using an activity monitor called the Intelligent Device for Energy Expenditure and Physical Activity.
RESULTS: Time on feet was predicted by stairs ability alone (B 166, 95% CI 55 to 278) which accounted for 48% of the variance. Activity counts were also predicted by stairs ability alone (B 6486, 95% CI 2922 to 10 050) which accounted for 58% of the variance.
CONCLUSION: The best predictor of free-living physical activity in community-dwelling people with stroke was stairs ability.	Alzahrani, Matar Abdullah
Dean, Catherine M
Ada, Louise		http://libux.utmb.edu/login?url=http://ovidsp.ovid.com/ovidweb.cgi?T=JS&CSC=Y&NEWS=N&PAGE=fulltext&D=med5&AN=19929771http://uu6jc8mv6v.search.serialssolutions.com/?sid=OVID:Ovid+MEDLINE%28R%29+%3C2004+to+2009%3E&genre=article&id=pmid:19929771&id=doi:&issn=0004-9514&volume=55&issue=4&spage=277&pages=277-81&date=2009&title=Australian+Journal+of+Physiotherapy&atitle=Ability+to+negotiate+stairs+predicts+free-living+physical+activity+in+community-dwelling+people+with+stroke%3A+an+observational+study.&aulast=Alzahrani&pid=%3Cauthor%3EAlzahrani+MA%3C%2Fauthor%3E&%3CAN%3E19929771%3C%2FAN%3E		Physiotherapy, The University of Sydney, Lidcombe, NSW 1825, Australia.						MEDLINE	Ovid Technologies	English

R. Andersen, S. Franckowiak, S. Bartlett and K. Fontaine	2002	Physiologic changes after diet combined with structured aerobic exercise or lifestyle activity		Metabolism: clinical and experimental			51		12	1528-33						Clinical Trial; Randomized Controlled Trial; Research Support, Non-U.S. Gov't		Physiologic changes after diet combined with structured aerobic exercise or lifestyle activity								Pubmed 12489063						CN-00412301				Moderate intensity physical activity achieved through changes in lifestyle may promote weight management. However, little is known about changes in physiologic and metabolic variables when patients lose weight using moderate intensity lifestyle activity instead of traditional structured vigorous aerobic exercise. To compare changes in resting metabolic energy expenditure (REE), fat mass (FM), and fat-free mass (FFM) associated with a 12-week weight loss program combined with either: (1) aerobic exercise (AER); or (2) lifestyle activity (LIFE), we randomized 39 overweight adults (mean body mass index [BMI] = 30.9 +/- 2.8 kg/m(2)) to either diet plus AER (N = 18) or diet plus LIFE (N = 21). Both groups consumed a self-selected diet of 1,200 to 1,800 kcal/d (5,021 to 7,531 kJ/d). The AER group performed vigorous aerobic exercise for up to 45 minutes 3 to 4 d/wk. The LIFE group accumulated 30 minutes of moderate intensity physical activity on most days of the week. Compliance with the respective protocols was monitored on a weekly basis. REE was measured before and after treatment via open-circuit spirometry. The AER group decreased body weight by 8.4% (P<.001)while the LIFE had a reduction of 6.7% (P <.001) after treatment. Over the course of the interventions, the AER and LIFE groups experienced 10.9% (P <.001) and 10.2% (P <.001) reductions in REE, respectively. Aerobic exercise did not prevent reductions in REE to a greater extent than did lifestyle activity in patients consuming a reduced calorie diet. Change in REE was not related to changes in FFM or FM for either group, and there were no differences between groups in reductions of REE, weight, FM, or FFM. A program of diet plus lifestyle physical activity may be a suitable alternative for dieting adults who have difficulty adhering to a program of vigorous activity.			http://onlinelibrary.wiley.com/o/cochrane/clcentral/articles/301/CN-00412301/frame.html										
A. Anderson, A. Craigie, S. Caswell, S. Treweek, M. Stead, M. Macleod, F. Daly, J. Belch, J. Rodger, A. Kirk, A. Ludbrook, P. Rauchhaus, P. Norwood, J. Thompson, J. Wardle and R. Steele	2014	The impact of a bodyweight and physical activity intervention (BeWEL) initiated through a national colorectal cancer screening programme: Randomised controlled trial		BMJ (Online)			348									Journal: Article		The impact of a bodyweight and physical activity intervention (BeWEL) initiated through a national colorectal cancer screening programme: Randomised controlled trial														CN-00985287				Objective To evaluate the impact of a diet and physical activity intervention (BeWEL) on weight change in people with a body mass index >25 weight (kg)/height (m)<sup>2</sup> at increased risk of colorectal cancer and other obesity related comorbidities. Design Multicentre, parallel group, randomised controlled trial. Setting Four Scottish National Health Service health boards. Participants 329 overweight or obese adults (aged 50 to 74 years) who had undergone colonoscopy after a positive faecal occult blood test result, as part of the national bowel screening programme, and had a diagnosis of adenoma confirmed by histopathology. 163 were randomised to intervention and 166 to control. Intervention Participants were randomised to a control group (weight loss booklet only) or 12 month intervention group (three face to face visits with a lifestyle counsellor plus monthly 15 minute telephone calls). A goal of 7% reduction in body weight was set and participants received a personalised energy prescription (2508 kJ (600 kcal) below that required for weight maintenance) and bodyweight scales. Motivational interviewing techniques explored self assessed confidence, ambivalence, and personal values concerning weight. Behavioural strategies included goal setting, identifying intentions of implementation, self monitoring of body weight, and counsellor feedback about reported diet, physical activity, and weight change. Main outcome measures The primary outcome was weight change over 12 months. Secondary outcomes included changes in waist circumference, blood pressure, fasting cardiovascular biomarkers, and glucose metabolism variables, physical activity, diet, and alcohol consumption. Results At 12 months, data on the primary outcome were available for 148 (91%) participants in the intervention group and 157 (95%) in the control group. Mean weight loss was 3.50 kg (SD 4.91) (95% confidence interval 2.70 to 4.30) in the intervention group compared with 0.78 kg (SD 3.77) (0.19 to 1.38) in the control group. The group difference was 2.69 kg (95% confidence interval 1.70 to 3.67). Differences between groups were significant for waist circumference, body mass index, blood pressure, blood glucose level, diet, and physical activity. No reported adverse events were considered to be related to trial participation. Conclusions Significant weight loss can be achieved by a diet and physical activity intervention initiated within a national colorectal cancer screening programme, offering considerable potential for risk reduction of disease in older adults.			http://onlinelibrary.wiley.com/o/cochrane/clcentral/articles/287/CN-00985287/frame.html										
D. Anderson, J. McNeely and B. Windham	2009	Device-guided slow-breathing effects on end-tidal CO(2) and heart-rate variability		Psychology, health & medicine			14		6	667-79						Randomized Controlled Trial; Research Support, N.I.H., Intramural		Device-guided slow-breathing effects on end-tidal CO(2) and heart-rate variability								Pubmed 20183539						CN-00752200				Previous studies have reported that regular practice of a device-guided slow-breathing (DGB) exercise decreases resting blood pressure (BP) in hypertensive patients. The performance of DGB is associated with acute decreases in sympathetic vascular tone, and it has been suggested that the decreases in resting BP produced by regular practice of DGB over periods of weeks are due to chronic decreases in sympathetic nervous system activity. However, the kidneys respond to sympathetically mediated changes in BP by readjusting blood volume levels within a few days. Thus, the mechanism by which DGB could produce long-term BP changes remains to be clarified. Previous research with laboratory animals and human subjects has shown that slow, shallow breathing that increases pCO(2) potentiates BP sensitivity to high sodium intake. These findings raise the possibility that deeper breathing during DGB that decreases BP might involve opposite changes in pCO(2). The present study tested the hypothesis that performance of DGB acutely decreases a marker of pCO(2), end-tidal CO(2) (PetCO(2)). Breathing rate, tidal volume, and PetCO(2) were monitored before, during, and after a 15-min session of DGB by patients with elevated BP. BP, heart rate, and heart-rate variability (HRV) were also measured under these conditions. A control group was also studied before, during, and after a 15-min session of spontaneous breathing (SB). The DGB group, but not the SB group, showed progressive and substantial increases in tidal volume and low-frequency HRV and decreases in PetCO(2) and systolic BP. The PetCO(2) effects persisted into the posttask, rest period. The findings are consistent with the hypothesis that habitual changes in breathing patterns of the kind observed during DGB could potentiate an antihypertensive adaptation via effects on pCO(2) and its role in cardiovascular homeostasis.			http://onlinelibrary.wiley.com/o/cochrane/clcentral/articles/200/CN-00752200/frame.html										
M. S. Andrade, L. M. Mendonca and G. Chadi	2010	Treadmill running protects spinal cord contusion from secondary degeneration		Brain Research			1346			266-78					Jul 30	Research Support, Non-U.S. Gov't		Treadmill running protects spinal cord contusion from secondary degeneration	Brain Res	1872-6240												20513364				It is known that physical activity triggers changes in the central nervous system. Adult rats, trained on treadmills for 4 weeks, and a group of sedentary rats was submitted to contuse moderate spinal cord injury. A group of sedentary rats was submitted to a sham operation. The trained group continued running on treadmill after lesion for 4 weeks. Motor behavior evaluated by BBB score was smaller in the sedentary group compared to the trained rats by 7 days after lesion. Computerized activity monitor showed clear-cut differences in spontaneous motor parameters in trained rats only before lesion. After surgery, sedentary rats showed changes in motor parameters but not in later periods of analysis. Animals were euthanized by 28 days after surgery, and their spinal cords were processed for Nissl staining and immunohistochemistry. The number of the remaining neurons and the lesion areal and lesion volume fractions were obtained by stereological method. The number of the remaining neurons did not change after training. Lesion volume and lesion areal fraction per section were smaller in the trained group. Lesion index was more pronounced in the sedentary group. Microdensitometric image analysis demonstrated a microglial reaction, astroglial activation, and glial FGF-2 production more pronounced in the spinal cord of sedentary animals. GAP-43 was higher in caudal levels of contusion in the sedentary group. In conclusion, treadmill running may favor a better functional recovery in the acute period after spinal cord lesion and wound repair processes leading to neuroprotection. Copyright 2010 Elsevier B.V. All rights reserved.	Andrade, Michele Schultz Ramos
Mendonca, Lucio Mario
Chadi, Gerson		http://libux.utmb.edu/login?url=http://ovidsp.ovid.com/ovidweb.cgi?T=JS&CSC=Y&NEWS=N&PAGE=fulltext&D=medl&AN=20513364http://uu6jc8mv6v.search.serialssolutions.com/?sid=OVID:Ovid+MEDLINE%28R%29+%3C2010+to+May+Week+4+2014%3E&genre=article&id=pmid:20513364&id=doi:10.1016%2Fj.brainres.2010.05.070&issn=0006-8993&volume=1346&issue=&spage=266&pages=266-78&date=2010&title=Brain+Research&atitle=Treadmill+running+protects+spinal+cord+contusion+from+secondary+degeneration.&aulast=Andrade&pid=%3Cauthor%3EAndrade+MS%3C%2Fauthor%3E&%3CAN%3E20513364%3C%2FAN%3E		Neuroregeneration Center, Experimental Neurology Division, Department of Neurology, University of Sao Paulo School of Medicine, Av. Dr. Arnaldo, 455, CEP: 01246-903, Sao Paulo, Brazil.						MEDLINE	Ovid Technologies	English

M. S. R. Andrade, L. M. Mendonca and G. Chadi	2010	Treadmill running protects spinal cord contusion from secondary degeneration		Brain Research			1346			266-278					Jul	Empirical Study; Quantitative Study		Treadmill running protects spinal cord contusion from secondary degeneration		0006-8993												2010-13487-001				It is known that physical activity triggers changes in the central nervous system. Adult rats, trained on treadmills for 4 weeks, and a group of sedentary rats was submitted to contuse moderate spinal cord injury. A group of sedentary rats was submitted to a sham operation. The trained group continued running on treadmill after lesion for 4 weeks. Motor behavior evaluated by BBB score was smaller in the sedentary group compared to the trained rats by 7 days after lesion. Computerized activity monitor showed clear-cut differences in spontaneous motor parameters in trained rats only before lesion. After surgery, sedentary rats showed changes in motor parameters but not in later periods of analysis. Animals were euthanized by 28 days after surgery, and their spinal cords were processed for Nissl staining and immunohistochemistry. The number of the remaining neurons and the lesion areal and lesion volume fractions were obtained by stereological method. The number of the remaining neurons did not change after training. Lesion volume and lesion areal fraction per section were smaller in the trained group. Lesion index was more pronounced in the sedentary group. Microdensitometric image analysis demonstrated a microglial reaction, astroglial activation, and glial FGF-2 production more pronounced in the spinal cord of sedentary animals. GAP-43 was higher in caudal levels of contusion in the sedentary group. In conclusion, treadmill running may favor a better functional recovery in the acute period after spinal cord lesion and wound repair processes leading to neuroprotection. (PsycINFO Database Record (c) 2012 APA, all rights reserved) (journal abstract).			http://libux.utmb.edu/login?url=http://ovidsp.ovid.com/ovidweb.cgi?T=JS&CSC=Y&NEWS=N&PAGE=fulltext&D=psyc6&AN=2010-13487-001http://uu6jc8mv6v.search.serialssolutions.com/?sid=OVID:PsycINFO+<2009+to+2010>&genre=article&id=pmid:&id=doi:10.1016/j.brainres.2010.05.070&issn=0006-8993&volume=1346&issue=&spage=266&pages=266-278&date=2010&title=Brain+Research&atitle=Treadmill+running+protects+spinal+cord+contusion+from+secondary+degeneration.&aulast=Andrade&pid=<author>Andrade,+Michele+Schultz+Ramos</author>&<AN>2010-13487-001</AN>		Chadi, Gerson: gerchadi@usp.br
Chadi, Gerson: Neuroregeneration Center, Experimental Neurology Division, Department of Neurology, University of Sao Paulo School of Medicine, Av. Dr. Arnaldo, 455, Sao Paulo, Brazil, CEP: 01246-903, gerchadi@usp.br
Andrade, Michele Schultz Ramos: Neuroregeneration Center, Experimental Neurology Division, Department of Neurology, University of Sao Paulo School of Medicine, Sao Paulo, Brazil Mendonca, Lucio Mario: Neuroregeneration Center, Experimental Neurology Division, Department of Neurology, University of Sao Paulo School of Medicine, Sao Paulo, Brazil Chadi, Gerson: Neuroregeneration Center, Experimental Neurology Division, Department of Neurology, University of Sao Paulo School of Medicine, Sao Paulo, Brazil								English

E. Andros and J. Gerber	1998	The effect of adenosine on the reduced heart rate response to exercise in the elderly		Journals of gerontology. Series A, Biological sciences and medical sciences			53		2	M87-91						Clinical Trial; Controlled Clinical Trial; Research Support, U.S. Gov't, P.H.S.		The effect of adenosine on the reduced heart rate response to exercise in the elderly								Pubmed 9520913						CN-00685597				BACKGROUND: In a previous study we demonstrated that excessive endogenous adenosine production and/or response was responsible for the blunted tachycardia to bolus intravenous doses of isoproterenol in the elderly. In this study, we tested the hypothesis that excessive endogenous adenosine may also be responsible for the diminished maximal tachycardia with aging. METHODS: Twelve young (mean age 27.3 +/- .61 yr) and 12 older (mean age 66.8 +/- .9 yr) healthy men were asked to perform maximum exercise tests in the presence of placebo or theophylline at plasma concentrations between 15-20 micrograms/ml. Heart rate, oxygen consumption, and respiratory gas exchange ratio were continuously monitored and recorded during the exercise. In addition, plasma lactate, glycerol, renin activity, and catecholamines were measured before and after maximal exercise. RESULTS: Maximum heart rate to exercise was higher in the young (190 +/- 3 bpm in the young, 157 +/- 2 bpm in the old) and increased by 4.5 +/- 1.2 bpm in the young and 9.8 +/- 2.6 bpm in the old with the administration of theophylline that resulted in an equivalent serum concentration in the two age groups. This age difference in the increase was not significant but approached significance at a p value of .07. Maximum VO2 was also greater in the young group and this was unaffected in both groups by theophylline administration. The increase in serum lactate and plasma renin activity (PRA) to exercise was higher in the young group both in the presence and absence of theophylline. CONCLUSIONS: Our data could not identify excessive adenosine in the older group as the cause of diminished maximal exercise heart rate with aging. It is likely that the diminished chronotropic response to exercise in the older humans is due to a mechanism intrinsic to the cardiac excitatory tissue.			http://onlinelibrary.wiley.com/o/cochrane/clcentral/articles/597/CN-00685597/frame.html										
E. Ang, W. Chan, J. Cleland, D. Moore, S. Krikler, N. Alexander and C. Oakley	1990	Placebo controlled trial of xamoterol versus digoxin in chronic atrial fibrillation		British heart journal			64		4	256-60						Clinical Trial; Comparative Study; Randomized Controlled Trial		Placebo controlled trial of xamoterol versus digoxin in chronic atrial fibrillation								Pubmed 1977430						CN-00070761				Thirteen patients in chronic atrial fibrillation with a normal resting heart rate but with exercise tachycardia and episodes of bradycardia were randomised to treatment periods of two weeks on xamoterol (200 mg twice daily), low dose digoxin, or placebo, in a blind crossover study. The results (mean SEM) of symptom scores, a treadmill exercise test, and 24 hour ambulatory electrocardiographic monitoring were obtained. Xamoterol improved symptom scores and controlled exercise heart rate better than digoxin. Xamoterol was better than digoxin or placebo in reducing the heart rate response to exercise and tended to improve exercise duration. Xamoterol, by reducing the daytime maximum hourly heart rate and increasing the night time minimum hourly heart rate, significantly reduced the difference between the two compared with placebo. In contrast, digoxin tended to reduce both the maximum and minimum hourly heart rates through day and night. Both the frequency and duration of ventricular pauses were reduced by xamoterol but tended to increase with digoxin. Xamoterol reduced both the circadian variation in ventricular response to atrial fibrillation and exercise tachycardia by modulating the heart rate according to the prevailing level of sympathetic activity. These changes were translated into symptomatic benefit for the patients studied.			http://onlinelibrary.wiley.com/o/cochrane/clcentral/articles/761/CN-00070761/frame.html										
J. Annegarn, M. A. Spruit, N. H. Uszko-Lencer, S. Vanbelle, H. H. Savelberg, A. M. Schols, E. F. Wouters and K. Meijer	2011	Objective physical activity assessment in patients with chronic organ failure: a validation study of a new single-unit activity monitor		Archives of Physical Medicine & Rehabilitation			92		11	1852-1857.e1					Nov			Objective physical activity assessment in patients with chronic organ failure: a validation study of a new single-unit activity monitor	Arch Phys Med Rehabil	1532-821X												22032218				OBJECTIVE: To validate a new activity monitor (CAM) in patients with chronic organ failure during 1 hour of unconstrained activity assessment.
DESIGN: A validation study in which participants wore a CAM (placed on the thigh) for 1 hour while they were videotaped. Participants were instructed to continue their normal daily routine at the rehabilitation center.
SETTING: CIRO+, A Centre of Expertise for Chronic Organ Failure.
PARTICIPANTS: Chronic organ failure patients (N=10) with a large range of functional exercise capacity.
INTERVENTIONS: Not applicable.
MAIN OUTCOME MEASURE: Agreement in time spent on activities and postures according to video and CAM.
RESULTS: Cohen kappa coefficients for transient events resulted in an almost perfect agreement (0.85 + 0.08) between the CAM and video.
CONCLUSIONS: The CAM is a promising single-sensor unobtrusive tool for providing accurate data on the type and duration of daily activities in the home environment of patients with chronic organ failure. Copyright 2011 American Congress of Rehabilitation Medicine. Published by Elsevier Inc. All rights reserved.	Annegarn, Janneke
Spruit, Martijn A
Uszko-Lencer, Nicole H M K
Vanbelle, Sophie
Savelberg, Hans H C M
Schols, Annemie M W J
Wouters, Emiel F M
Meijer, Kenneth		http://libux.utmb.edu/login?url=http://ovidsp.ovid.com/ovidweb.cgi?T=JS&CSC=Y&NEWS=N&PAGE=fulltext&D=medl&AN=22032218http://uu6jc8mv6v.search.serialssolutions.com/?sid=OVID:Ovid+MEDLINE%28R%29+%3C2010+to+May+Week+4+2014%3E&genre=article&id=pmid:22032218&id=doi:10.1016%2Fj.apmr.2011.06.021&issn=0003-9993&volume=92&issue=11&spage=1852&pages=1852-1857.e1&date=2011&title=Archives+of+Physical+Medicine+%26+Rehabilitation&atitle=Objective+physical+activity+assessment+in+patients+with+chronic+organ+failure%3A+a+validation+study+of+a+new+single-unit+activity+monitor.&aulast=Annegarn&pid=%3Cauthor%3EAnnegarn+J%3C%2Fauthor%3E&%3CAN%3E22032218%3C%2FAN%3E		Department of Human Movement Science, NUTRIM School for Nutrition, Toxicology and Metabolism, Maastricht University Medical Centre, The Netherlands. Janneke.annegarn@maastrichtuniversity.nl						MEDLINE	Ovid Technologies	English

J. Annegarn, M. A. Spruit, N. H. M. K. Uszko-Lencer, S. Vanbelle, H. H. C. M. Savelberg, A. M. W. J. Schols, E. F. M. Wouters and K. Meijer	2011	Objective Physical Activity Assessment in Patients With Chronic Organ Failure: A Validation Study of a New Single-Unit Activity Monitor		Archives of Physical Medicine & Rehabilitation			92		11	1852-1857.e1								Objective Physical Activity Assessment in Patients With Chronic Organ Failure: A Validation Study of a New Single-Unit Activity Monitor		0003-9993												2011336185. Language: English. Entry Date: 20111209. Revision Date: 20120907. Publication Type: journal article				Abstract: Annegarn J, Spruit MA, Uszko-Lencer NHMK, Vanbelle S, Savelberg HHCM, Schols AMWJ, Wouters EFM, Meijer K. Objective physical activity assessment in patients with chronic organ failure: a validation study of a new single-unit activity monitor. Objective: To validate a new activity monitor (CAM) in patients with chronic organ failure during 1 hour of unconstrained activity assessment. Design: A validation study in which participants wore a CAM (placed on the thigh) for 1 hour while they were videotaped. Participants were instructed to continue their normal daily routine at the rehabilitation center. Setting: CIRO+, A Centre of Expertise for Chronic Organ Failure. Participants: Chronic organ failure patients (N=10) with a large range of functional exercise capacity. Interventions: Not applicable. Main Outcome Measure: Agreement in time spent on activities and postures according to video and CAM. Results: Cohen kappa coefficients for transient events resulted in an almost perfect agreement (0.85±0.08) between the CAM and video. Conclusions: The CAM is a promising single-sensor unobtrusive tool for providing accurate data on the type and duration of daily activities in the home environment of patients with chronic organ failure.	research; tables/charts. Journal Subset: Allied Health; Double Blind Peer Reviewed; Editorial Board Reviewed; Expert Peer Reviewed; Online/Print; Peer Reviewed; USA. Special Interest: Physical Therapy. Instrumentation: Six-Minute Walk Test (6MWT). Grant Information: Maastricht Instruments for providing all necessary tools. NLM UID: 2985158R.
PMID: 22032218		http://libux.utmb.edu/login?url=http://search.ebscohost.com/login.aspx?direct=true&db=rzh&AN=2011336185&site=ehost-live		Department of Human Movement Science, NUTRIM School for Nutrition, Toxicology and Metabolism, Maastricht University Medical Centre, Maastricht, The Netherlands
Program Development Centre, CIRO+, a Centre of Expertise for Chronic Organ Failure, Horn, The Netherlands
Department of Methodology and Statistics, Maastricht University Medical Centre, Maastricht, The Netherlands
Department of Respiratory Medicine, NUTRIM School for Nutrition, Toxicology and Metabolism, Maastricht University Medical Centre, Maastricht, The Netherlands						rzh	EBSCOhost	
J. Annesi, A. Smith and G. Tennant	2013	Effects of the Start For Life treatment on physical activity in primarily African American preschool children of ages 3-5 years		Psychology, health & medicine			18		3	300-9						Journal: Article		Effects of the Start For Life treatment on physical activity in primarily African American preschool children of ages 3-5 years								Pubmed 22882084						CN-00909289				In U.S. children of ages 2-5 years, combined overweight and obesity has increased to 21%, with African American children of this age range highest at 26%. Lack of physical activity is highly predictive of overweight and obesity in children. Preschools may be a useful point for intervention. An innovative preschool physical activity treatment (Start For Life) was developed based on principles of social cognitive and self-efficacy theory. It incorporated 30 minutes daily of highly structured physical activity with behavioral and self-regulatory skills training (e.g. goal setting, self-monitoring, productive self-talk) interspersed. Data obtained from accelerometry was used to contrast physical activity outputs during the preschool day in the Start For Life condition (n = 202) with a usual-care control condition (n = 136). After controlling for age and sex of the primarily African American participants (M age = 4.7 years), changes over eight weeks in moderate-to-vigorous and vigorous physical activity were significant, and significantly more favorable in the Start For Life group; F(1, 344) = 4.98, p = .026 and F(1, 344) = 3.60, p = .058, respectively. Start For Life was associated with a weekly increase in moderate-to-vigorous physical activity of approximately 40 minutes. After sufficient replications that better account for different sample types, parental effects and physical activity outside of the school day, and long-term effects, widespread dissemination may be considered.			http://onlinelibrary.wiley.com/o/cochrane/clcentral/articles/289/CN-00909289/frame.html										
S. D. Anton, E. LeBlanc, H. R. Allen, C. Karabetian, F. Sacks, G. Bray and D. A. Williamson	2012	Use of a computerized tracking system to monitor and provide feedback on dietary goals for calorie-restricted diets: the POUNDS LOST study		Journal of Diabetes Science & Technology			6		5	1216-25					Sep	Randomized Controlled Trial
Research Support, N.I.H., Extramural
Research Support, Non-U.S. Gov't		Use of a computerized tracking system to monitor and provide feedback on dietary goals for calorie-restricted diets: the POUNDS LOST study	J Diabetes Sci Technol	1932-2968					PMC3570857							23063049				The use of self-monitoring as a tool to facilitate behavioral modification is common in many lifestyle-based weight loss interventions. Electronic tracking programs, including computer-based systems and smart phone applications, have been developed to allow individuals to self-monitor their behavior digitally. These programs offer an advantage over traditional self-report modalities in that they can provide users with direct feedback about dietary and/or physical activity adherence levels and thereby assist them in real-time decision making. This article describes the use of an Internet-based computerized tracking system (CTS) that was developed specifically for the POUNDS LOST study, a 2-year randomized controlled trial designed to test the efficacy of four macronutrient diets for weight and fat reduction in healthy, overweight men and women (body mass index range = 25.0-39.9 kg/m(2)). The CTS served many functions in this study, including data collection, dietary and exercise assessment and feedback, messaging system, and report generation. Across all groups, participants with high usage of the CTS during the initial 8 weeks lost greater amounts of weight than participants with low usage (8.7% versus 5.5% of initial body weight, respectively; p < .001) at week 32. Rates of CTS utilization were highest during the first year of this 2-year intervention, and utilization of the CTS declined steadily over time. The unique features of the CTS combined with technological developments, such as smart phone applications, offer significant potential to improve the user's self-monitoring experience and adherence to health promotion programs designed specifically for individuals with obesity and type 2 diabetes. 2012 Diabetes Technology Society.	Anton, Stephen D
LeBlanc, Eric
Allen, H Raymond
Karabetian, Christy
Sacks, Frank
Bray, George
Williamson, Donald A
HL073286 (United States NHLBI NIH HHS)
K23 AT004251-01A2 (United States NCCAM NIH HHS)
RR-02635 (United States NCRR NIH HHS)		http://libux.utmb.edu/login?url=http://ovidsp.ovid.com/ovidweb.cgi?T=JS&CSC=Y&NEWS=N&PAGE=fulltext&D=medl&AN=23063049http://uu6jc8mv6v.search.serialssolutions.com/?sid=OVID:Ovid+MEDLINE%28R%29+%3C2010+to+May+Week+4+2014%3E&genre=article&id=pmid:23063049&id=doi:&issn=1932-2968&volume=6&issue=5&spage=1216&pages=1216-25&date=2012&title=Journal+of+Diabetes+Science+%26+Technology&atitle=Use+of+a+computerized+tracking+system+to+monitor+and+provide+feedback+on+dietary+goals+for+calorie-restricted+diets%3A+the+POUNDS+LOST+study.&aulast=Anton&pid=%3Cauthor%3EAnton+SD%3C%2Fauthor%3E&%3CAN%3E23063049%3C%2FAN%3E		Department of Aging and Geriatric Research, Institute on Aging, University of Florida, Gainesville, Florida, USA. santon@ufl.edu						MEDLINE	Ovid Technologies	English

S. Anton, E. LeBlanc, H. Allen, C. Karabetian, F. Sacks, G. Bray and D. Williamson	2012	Use of a computerized tracking system to monitor and provide feedback on dietary goals for calorie-restricted diets: the POUNDS LOST study		Journal of diabetes science and technology			6		5	1216-25						Randomized Controlled Trial; Research Support, N.I.H., Extramural; Research Support, Non-U.S. Gov't		Use of a computerized tracking system to monitor and provide feedback on dietary goals for calorie-restricted diets: the POUNDS LOST study								Pubmed 23063049						CN-00853688				The use of self-monitoring as a tool to facilitate behavioral modification is common in many lifestyle-based weight loss interventions. Electronic tracking programs, including computer-based systems and smart phone applications, have been developed to allow individuals to self-monitor their behavior digitally. These programs offer an advantage over traditional self-report modalities in that they can provide users with direct feedback about dietary and/or physical activity adherence levels and thereby assist them in real-time decision making. This article describes the use of an Internet-based computerized tracking system (CTS) that was developed specifically for the POUNDS LOST study, a 2-year randomized controlled trial designed to test the efficacy of four macronutrient diets for weight and fat reduction in healthy, overweight men and women (body mass index range = 25.0-39.9 kg/m(2)). The CTS served many functions in this study, including data collection, dietary and exercise assessment and feedback, messaging system, and report generation. Across all groups, participants with high usage of the CTS during the initial 8 weeks lost greater amounts of weight than participants with low usage (8.7% versus 5.5% of initial body weight, respectively; p < .001) at week 32. Rates of CTS utilization were highest during the first year of this 2-year intervention, and utilization of the CTS declined steadily over time. The unique features of the CTS combined with technological developments, such as smart phone applications, offer significant potential to improve the user's self-monitoring experience and adherence to health promotion programs designed specifically for individuals with obesity and type 2 diabetes.			http://onlinelibrary.wiley.com/o/cochrane/clcentral/articles/688/CN-00853688/frame.html										
M. Antz, R. Cappato and K. Kuck	1995	Metoprolol versus sotalol in the treatment of sustained ventricular tachycardia		Journal of cardiovascular pharmacology			26		4	627-35						Clinical Trial; Comparative Study; Randomized Controlled Trial		Metoprolol versus sotalol in the treatment of sustained ventricular tachycardia								Pubmed 8569226						CN-00121353				The efficacy of sotalol in the treatment of sustained ventricular arrhythmias has been proved; however, whether its antiarrhythmic effect is due to a beta-blocking activity, a class III antiarrhythmic activity, or a combination of both is not known. We conducted a prospective randomized study to compare the effects of metoprolol, a "pure" beta-blocking agent, and of sotalol, a beta-blocking agent with additional class III antiarrhythmic properties, in 34 consecutive patients with documented sustained monomorphic ventricular tachycardia (VT) unrelated to transient causes. After undergoing baseline programmed electrical stimulation (PES-1) to assess arrhythmia inducibility, the patients were randomly assigned to a (double-blind) treatment of either metoprolol (16 patients) or sotalol (18 patients). Before the chronic regimen was initiated, arrhythmia inducibility was reassessed after the intravenous administration of either 0.15 mg/kg metoprolol or 1.5 mg/kg sotalol (PES-2), according to drug assignment. During the chronic oral regimen, a third PES (PES-3) was performed after a median follow-up of 72 days. Resting and exercise ECG, Holter monitoring and echocardiography were performed at baseline and during follow-up. During a 2-year follow-up, a non-fatal arrhythmia recurred in 1 patient of the metoprolol arm and in 5 patients of the sotalol arm; 1 patient in the latter group died suddenly 2 months after the recurrence, while receiving amiodarone therapy. Intention-to-treat analysis showed no difference in the incidence of arrhythmia recurrence, sudden death, or total mortality between the two groups. During PES-1, a sustained ventricular arrhythmia was inducible in 18 of 34 patients (53%), 8 in the metoprolol and 10 in the sotalol arm.(ABSTRACT TRUNCATED AT 250 WORDS)			http://onlinelibrary.wiley.com/o/cochrane/clcentral/articles/353/CN-00121353/frame.html										
P. Araiza, H. Hewes, C. Gashetewa, C. Vella and M. Burge	2006	Efficacy of a pedometer-based physical activity program on parameters of diabetes control in type 2 diabetes mellitus		Metabolism: clinical and experimental			55		10	1382-7						Randomized Controlled Trial; Research Support, N.I.H., Extramural		Efficacy of a pedometer-based physical activity program on parameters of diabetes control in type 2 diabetes mellitus								Pubmed 16979410						CN-00568036				The aim of the study was to determine whether a recommendation to walk 10000 steps per day would result in significant improvements in glycemic control, insulin sensitivity, and cardiovascular risk in patients with type 2 diabetes mellitus. The study was a 6-week randomized controlled trial that included 30 patients with type 2 diabetes mellitus. After 10 days of baseline activity, patients were randomized into 2 groups: control and active. The control group (n = 15) was instructed to continue with their baseline activity for 6 weeks. The active group (n = 15) was instructed to walk at least 10000 steps per day 5 or more days per week, for 6 weeks. Data relevant to glycemic control and other parameters of health were collected at study weeks 0 and 6. There were no differences in the baseline activity between groups (P = .36). Subjects in the active group significantly increased physical activity by 69% during the intervention phase of the study (P = .002), whereas there was no change in the physical activity of the control group (P > .05). High-density lipoprotein cholesterol and resting energy expenditure significantly increased in the active group (P < .05). Finally, plasminogen activator inhibitor 1 (PAI-1) activity was reduced by exercise relative to the control group (P = .03). There were no differences in any other study parameters during the 6-week study. In conclusion, short-term intervention with a pedometer increased physical activity and positively affected plasminogen activator inhibitor 1 activity in previously inactive patients with type 2 diabetes mellitus. The use of a pedometer may prove to be an effective tool for promoting healthy lifestyle changes that include daily physical activity and self-monitoring of therapeutic goals.			http://onlinelibrary.wiley.com/o/cochrane/clcentral/articles/036/CN-00568036/frame.html										
K. Arbour and G. K. Martin	2009	A randomised controlled trial of the effects of implementation intentions on women's walking behaviour		Psychology & health			24		1	49-65						Randomized Controlled Trial		A randomised controlled trial of the effects of implementation intentions on women's walking behaviour								Pubmed 20186639						CN-00752227				The combination of low physical activity rates and increased cardiovascular deaths indicate the overwhelming need for behaviour change interventions that can effectively promote physical activity among sedentary women. This 11-week randomised controlled trial examined the effects of an implementation intentions intervention on sedentary women's walking behaviour. Seventy-five women (M age = 48.17) were randomly assigned to either a control group where they were required to self-monitor their daily pedometer-determined step count or to an experimental group where they were asked to form specific walking plans (i.e. implementation intentions) every 6 weeks and to self-monitor their daily pedometer-determined step count. Measures of exercise intentions, perceived behavioural control, scheduling and barrier self-efficacy were administered at baseline, week 6 and week 11. Analyses indicated higher step counts over the first 6 weeks for women in the experimental condition (p < 0.02). Furthermore, higher self-efficacy to schedule (p < 0.01) and overcome walking barriers (p < 0.03), as well as higher perceptions of behavioural control (p < 0.02) were found at week 11 for women in the experimental versus control condition. However, none of the control beliefs were found to mediate the effects of the intervention on the women's walking behaviour. Furthermore, the intervention did not have any effect on the strength of the goal intention-behaviour relationship. The findings suggest implementation intentions are an effective strategy for initiating leisure-time walking within sedentary women.			http://onlinelibrary.wiley.com/o/cochrane/clcentral/articles/227/CN-00752227/frame.html										
K. Arbour-Nicitopoulos, K. Ginis and A. Latimer	2009	Planning, leisure-time physical activity, and coping self-efficacy in persons with spinal cord injury: a randomized controlled trial		Archives of physical medicine and rehabilitation			90		12	2003-11						Randomized Controlled Trial; Research Support, Non-U.S. Gov't		Planning, leisure-time physical activity, and coping self-efficacy in persons with spinal cord injury: a randomized controlled trial								Pubmed 19969161						CN-00733089				UNLABELLED: Arbour-Nicitopoulos KP, Martin Ginis KA, Latimer AE. Planning, leisure-time physical activity, and coping self-efficacy in persons with spinal cord injury: a randomized controlled trial. OBJECTIVE: To examine the effects of action and coping planning (ACP) on leisure-time physical activity (LTPA) and coping self-efficacy in exercise initiates living with spinal cord injury (SCI). DESIGN: Ten-week, single-blind randomized controlled trial. SETTING: General community. PARTICIPANTS: Adults (N=44) with SCI (mean age +/- SD, 49.70+/-12.71y) were randomly assigned to either an action planning only (APO; n=22) or an ACP (n=22) condition. INTERVENTION: Participants in the APO condition formed action plans for LTPA at weeks 1 and 5, and self-monitored their LTPA behavior. Those in the ACP condition formed coping plans for managing self-identified activity barriers, in addition to forming action plans and self-monitoring. MAIN OUTCOME MEASURES: Measures of intentions, coping self-efficacy, and behavior were assessed at weeks 1, 5, and 10. RESULTS: Intention-to-treat analyses indicated that persons in the ACP condition reported significantly greater LTPA, scheduling, and general barriers self-efficacy at weeks 5 and 10, in comparison with those in the APO condition. Scheduling self-efficacy mediated the effects of the intervention on LTPA, accounting for 38% of the total effect of the intervention on week 5 LTPA. CONCLUSIONS: These findings illustrate the effectiveness of supplementing action plans with coping plans for enhancing LTPA and coping self-efficacy beliefs among exercise initiates living with SCI.			http://onlinelibrary.wiley.com/o/cochrane/clcentral/articles/089/CN-00733089/frame.html										
E. Archer, G. A. Hand, J. R. Hebert, E. Y. Lau, X. Wang, R. P. Shook, R. Fayad, C. J. Lavie and S. N. Blair	2013	Validation of a novel protocol for calculating estimated energy requirements and average daily physical activity ratio for the US population: 2005-2006		Mayo Clinic Proceedings			88		12	1398-407					Dec	Research Support, Non-U.S. Gov't
Validation Studies		Validation of a novel protocol for calculating estimated energy requirements and average daily physical activity ratio for the US population: 2005-2006	Mayo Clin Proc	1942-5546												24290113				OBJECTIVE: To validate the PAR protocol, a novel method for calculating population-level estimated energy requirements (EERs) and average physical activity ratio (APAR), in a nationally representative sample of US adults.
METHODS: Estimates of EER and APAR values were calculated via a factorial equation from a nationally representative sample of 2597 adults aged 20 and 74 years (US National Health and Nutrition Examination Survey; data collected between January 1, 2005, and December 31, 2006). Validation of the PAR protocol-derived EER (EER(PAR)) values was performed via comparison with values from the Institute of Medicine EER equations (EER(IOM)).
RESULTS: The correlation between EER(PAR) and EER(IOM) was high (0.98; P<.001). The difference between EER(PAR) and EER(IOM) values ranged from 40 kcal/d (1.2% higher than EER(IOM)) in obese (body mass index [BMI] >30) men to 148 kcal/d (5.7% higher) in obese women. The 2005-2006 EERs for the US population were 2940 kcal/d for men and 2275 kcal/d for women and ranged from 3230 kcal/d in obese (BMI >30) men to 2026 kcal/d in normal weight (BMI <25) women. There were significant inverse relationships between APAR and both obesity and age. For men and women, the APAR values were 1.53 and 1.52, respectively. Obese men and women had lower APAR values than normal weight individuals (P=.23 and P=.15, respectively), and younger individuals had higher APAR values than older individuals (P<.001).
CONCLUSION: The PAR protocol is an accurate method for deriving nationally representative estimates of EER and APAR values. These descriptive data provide novel quantitative baseline values for future investigations into associations of physical activity and health. Copyright 2013 Mayo Foundation for Medical Education and Research. Published by Elsevier Inc. All rights reserved.	Archer, Edward
Hand, Gregory A
Hebert, James R
Lau, Erica Y
Wang, Xuewen
Shook, Robin P
Fayad, Raja
Lavie, Carl J
Blair, Steven N
Comment in: Mayo Clin Proc. 2013 Dec;88(12):1353-5; PMID: 24290107
S0025-6196(13)00790-8		http://libux.utmb.edu/login?url=http://ovidsp.ovid.com/ovidweb.cgi?T=JS&CSC=Y&NEWS=N&PAGE=fulltext&D=medl&AN=24290113http://uu6jc8mv6v.search.serialssolutions.com/?sid=OVID:Ovid+MEDLINE%28R%29+%3C2010+to+May+Week+4+2014%3E&genre=article&id=pmid:24290113&id=doi:10.1016%2Fj.mayocp.2013.08.019&issn=0025-6196&volume=88&issue=12&spage=1398&pages=1398-407&date=2013&title=Mayo+Clinic+Proceedings&atitle=Validation+of+a+novel+protocol+for+calculating+estimated+energy+requirements+and+average+daily+physical+activity+ratio+for+the+US+population%3A+2005-2006.&aulast=Archer&pid=%3Cauthor%3EArcher+E%3C%2Fauthor%3E&%3CAN%3E24290113%3C%2FAN%3E		Department of Exercise Science, Arnold School of Public Health, University of South Carolina, Columbia. Electronic address: archerec@email.sc.edu.						MEDLINE	Ovid Technologies	English

E. Archer	2013	Energy requirements and expenditure, economics, and health		Dissertation Abstracts International: Section B: The Sciences and Engineering			74		6-B(E)	No Pagination Specified						Dissertation
Empirical Study; Quantitative Study		Energy requirements and expenditure, economics, and health		0419-4217												Dissertation Abstract: 2013-99240-156				The enrichment of any field of endeavor with new uncertainty is the primary indicator of genius and great scholarship. The former is achieved by looking at the same universe as one's antecedents but espying something novel (i.e., an absence that obligates creation or a manifestation of ignorance that must be removed for progress to commence). The latter is achieved by due diligence, a thorough perusal of the work of those upon whose shoulders you attempt to stand and by ceaselessly and tirelessly pursuing truth (i.e., statistically valid facts upon which accurate prediction may be predicated). This dissertation is an attempt to briefly examine two disparate domains; first, the current 'state-of affairs' regarding the measurement of energy requirements, energy expenditure, and their relationship with health, and second, to perform economic analyses of an existing health intervention. Multiple manuscripts were created to address these interdisciplinary and challenging topics. The initial report describes a novel method for the estimation of human food energy requirements by combining disparate data sources (i.e., demographic, anthropometrics and accelerometry). The manuscript describes the creation of the first objectively estimated physical activity level (PAL), nationally representative food energy requirements (FERs) for the United States (US) population The second manuscript examines the disparity between energy requirements and self-reported energy intake using a nationally representative, cross-sectional, statistically weighted sample of US adults, aged 20 to 74 (US National Health and Nutrition Examination Survey; NHANES: 2005-2006). The third manuscript is an examination of trends in energy expenditure from an oft-ignored form of physical activity energy expenditure: household management. The fourth and final manuscript is an economic analysis of the Lifestyle Education for Activity and Nutrition (LEAN) Study, a randomized control trial (RCT) of traditional and non-traditional (i.e., technology-based) behavioral weight loss interventions. Given the current state of health care expenditure, potential solutions to the obesity epidemic must both be efficacious and cost-effective. (PsycINFO Database Record (c) 2014 APA, all rights reserved).	AAI3552214		http://libux.utmb.edu/login?url=http://ovidsp.ovid.com/ovidweb.cgi?T=JS&CSC=Y&NEWS=N&PAGE=fulltext&D=psyc8&AN=2013-99240-156http://uu6jc8mv6v.search.serialssolutions.com/?sid=OVID:PsycINFO+<April+Week+1+2013+to+June+Week+1+2014>&genre=article&id=pmid:&id=doi:&issn=0419-4217&volume=74&issue=6-B(E)&spage=No&pages=No+Pagination+Specified&date=2013&title=Dissertation+Abstracts+International:+Section+B:+The+Sciences+and+Engineering&atitle=Energy+requirements+and+expenditure,+economics,+and+health.&aulast=Archer&pid=<author>Archer,+Edward</author>&<AN>2013-99240-156</AN>		Archer, Edward: U South Carolina, US								English

A. Arikawa, M. O'Dougherty, B. Kaufman, A. Smith, W. Thomas, M. Warren, M. Kurzer and K. Schmitz	2010	Women in Steady Exercise Research (WISER): study design and methods		Contemporary clinical trials			31		5	457-65						Randomized Controlled Trial; Research Support, N.I.H., Extramural		Women in Steady Exercise Research (WISER): study design and methods								Pubmed 20576482						CN-00779305				PURPOSE: Observational studies have shown that physical activity is inversely associated with breast cancer etiology. WISER is a randomized controlled trial examining the effects of exercise training on oxidative stress, and hormonal and metabolic factors associated with breast cancer risk. METHOD: Subjects were recruited via emails, flyers, and mass media advertising. Inclusion criteria included: sedentary, age 18-30 years, non-smokers, BMI 18-40 kg/m2, not using any hormonal contraceptives. After completion of all baseline measures subjects were randomized into a control group or an exercise intervention for 4 menstrual cycles. The exercise group was asked to complete five 45 min exercise sessions per week. Exercise intensity was set at 65-70% of maximum age- predicted heart rate (max HR) and increased every four weeks. All women provided blood samples four times during the study for measurement of blood F2-isoprostanes, hormones and IGF-axis proteins. In addition, 24-hour urine samples were collected at baseline and follow-up for measurement of estrogen metabolites, as well as 24-hour food records to monitor participants' diets. DISCUSSION: WISER consented 683 women among which 391 enrolled and 319 successfully completed the study. The overall dropout rate was 18.4% (n=72) with a higher number of participants dropping from the exercise group (n=46). No differences were found between dropouts and completers with respect to age, body weight, BMI, and demographic characteristics with the exception of degree of education. Findings from this trial will be useful in understanding the physiologic mechanisms by which exercise possibly contributes to decreased breast cancer risk.			http://onlinelibrary.wiley.com/o/cochrane/clcentral/articles/305/CN-00779305/frame.html										
C. C. Ariza, P. V. Gavara, U. A. Munoz, M. F. Aguera, M. M. Soto and S. J. Lorca	2011	Improvement of control in subjects with type 2 diabetes after a joint intervention: Diabetes education and physical activity. [Spanish]		Atencion primaria / Sociedad Espanola de Medicina de Familia y Comunitaria			43		8	398-406						Journal: Article		Improvement of control in subjects with type 2 diabetes after a joint intervention: Diabetes education and physical activity. [Spanish]														CN-00887643				Objective: To study the improvement of metabolic control and cardiovascular risk factors, adherence, self-monitoring, self-care, attitudes and motivation in subjects with Type 2 Diabetes (DM2) in a specific Health Care Area after group intervention through the community: diabetes education (DE) and physical exercise (PE). Design: A single blind, randomised controlled clinical trial. Intervention: group 1: DE; group 2: ED and PE; group 3: only PE, and "control" group-4: Individual consultations. Location: Urban health centre/municipal sports centre. Participants: 108 DM2, age: 40-70, glycated haemoglobin (HbA<sub>1</sub>c) < 8.5%, blood pressure (BP) <160/90 and body mass index (BMI) < 45, excluding those with chronic complications and/or acute decompensation. Interventions: During 6 months, 8 workshops were held for group education and monitored aerobic physical exercise of moderate intensity (3 hours a week). Main measurements: Primary variable pre- and post- intervention: reduction in HbA<sub>1</sub>c; other variables: examination and analytical data, therapeutic compliance, self-monitoring, self-care, attitudes and motivation (DAS-3SP survey). Results: After intervention, more diabetics had a lower HbA<sub>1</sub>c following a full intervention: "DE" and "PE", RR: 1.93 (0.85-4.40) and exercise, RR: 1.56 (0.65-3.76). With simultaneous DE and PE, the BMI, RR: 1.61 (0.85-3.03) and LDL cholesterol, RR: 1.82 (0.99-3.36), of many subjects decreased. Dietary compliance, RR: 1.29 (0.32-5.22) and exercise, RR: 1.93 (0.76-4.91) also increased, more patients performing their own checks, RR: 3.86 (0.90-16.55) and improving motivation/attitudes in "strict control management", RR: 1.48 (0.94-2.34). With PE, systolic and diastolic BP decreased in more patients RR: 1.35 (0.72-2.52), 1.87 (0.72-4.84) while in the DE group only diastolic values decreased 1.80 (0.69-4.67). Conclusions: Patient conditions improve more with the combination of DE and PE, though the results are not statistically significant, probably due to insufficient sample size. 2010 Elsevier Espana, S.L. All rights reserved.			http://onlinelibrary.wiley.com/o/cochrane/clcentral/articles/643/CN-00887643/frame.html										
C. C. Ariza, P. V. Gavara, U. A. Muñoz, M. F. Aguera, M. M. Soto and S. J. Lorca	2011	[Improvement of control in subjects with type 2 diabetes after a joint intervention: diabetes education and physical activity]		Atencion primaria / Sociedad Española de Medicina de Familia y Comunitaria			43		8	398-406						English Abstract; Randomized Controlled Trial		[Improvement of control in subjects with type 2 diabetes after a joint intervention: diabetes education and physical activity]								Pubmed 21349603						CN-00801516				OBJECTIVE: To study the improvement of metabolic control and cardiovascular risk factors, adherence, self-monitoring, self-care, attitudes and motivation in subjects with Type 2 Diabetes (DM2) in a specific Health Care Area after group intervention through the community: diabetes education (DE) and physical exercise (PE). DESIGN: A single blind, randomised controlled clinical trial. Intervention: group 1: DE; group 2: ED and PE; group 3: only PE, and "control" group-4: Individual consultations. LOCATION: Urban health centre/municipal sports centre. PARTICIPANTS: 108 DM2, age: 40-70, glycated haemoglobin (HbA(1)c) ? 8.5%, blood pressure (BP)<160/90 and body mass index (BMI)<45, excluding those with chronic complications and/or acute decompensation. INTERVENTIONS: During 6 months, 8 workshops were held for group education and monitored aerobic physical exercise of moderate intensity (3 hours a week). MAIN MEASUREMENTS: Primary variable pre- and post- intervention: reduction in HbA(1)c; other variables: examination and analytical data, therapeutic compliance, self-monitoring, self-care, attitudes and motivation (DAS-3SP survey). RESULTS: After intervention, more diabetics had a lower HbA(1)c following a full intervention: "DE" and "PE", RR: 1.93 (0.85-4.40) and exercise, RR: 1.56 (0.65-3.76). With simultaneous DE and PE, the BMI, RR: 1.61 (0.85-3.03) and LDL cholesterol, RR: 1.82 (0.99-3.36), of many subjects decreased. Dietary compliance, RR: 1.29 (0.32-5.22) and exercise, RR: 1.93 (0.76-4.91) also increased, more patients performing their own checks, RR: 3.86 (0.90-16.55) and improving motivation/attitudes in "strict control management", RR: 1.48 (0.94-2.34). With PE, systolic and diastolic BP decreased in more patients RR: 1.35 (0.72-2.52), 1.87 (0.72-4.84) while in the DE group only diastolic values decreased 1.80 (0.69-4.67). CONCLUSIONS: Patient conditions improve more with the combination of DE and PE, though the results are not statistically significant, probably due to insufficient sample size.			http://onlinelibrary.wiley.com/o/cochrane/clcentral/articles/516/CN-00801516/frame.html										
C. Armit, W. Brown, A. Marshall, C. Ritchie, S. Trost, A. Green and A. Bauman	2009	Randomized trial of three strategies to promote physical activity in general practice		Preventive medicine			48		2	156-63						Randomized Controlled Trial; Research Support, Non-U.S. Gov't		Randomized trial of three strategies to promote physical activity in general practice								Pubmed 19100282						CN-00706171				OBJECTIVE: To evaluate three strategies for promoting physical activity (PA) in a primary care setting. METHOD: Data were collected between 2002 and 2004 from 136 patients attending two general practices in Brisbane, Australia. Inactive patients (50-70 years) were randomly allocated to one of three hierarchical intervention groups: the general practitioner (GP) group received 'brief' advice; the GP+ES group also received behavior change advice from an exercise scientist (ES); and the GP+ES+P group also received a pedometer. Self-reported PA and its determinants were measured at baseline and weeks 12 and 24. Cardio-respiratory variables were measured at baseline and week 12. RESULTS: Overall, mean PA time increased by 84 and 128 min/week at weeks 12 and 24 (p<.01) with no significant group differences. Small improvements in blood pressure and post-exercise heart rate were observed. At week 24, the GP+ES+P group were more likely to report meeting PA guidelines than the GP group (OR=2.39 95% CI: 1.01, 5.64). CONCLUSION: PA levels can be increased in mid- to older-age adults, either by brief advice from motivated GPs alone, or from collaboration between GPs and ESs. The most intense intervention (GP+ES+P) showed the most promising results.			http://onlinelibrary.wiley.com/o/cochrane/clcentral/articles/171/CN-00706171/frame.html										
D. G. Armstrong, P. L. Abu-Rumman, B. P. Nixon and A. J. Boulton	2001	Continuous activity monitoring in persons at high risk for diabetes-related lower-extremity amputation		Journal of the American Podiatric Medical Association			91		9	451-5					Oct	Comparative Study		Continuous activity monitoring in persons at high risk for diabetes-related lower-extremity amputation	J Am Podiatr Med Assoc	8750-7315												11679626				This study evaluated the magnitude and location of activity of diabetic patients at high risk for foot amputation. Twenty subjects aged 64.6 +/- 1.8 years with diabetes, neuropathy, deformity, or a history of lower-extremity ulceration or partial foot amputation were dispensed a continuous activity monitor and a log book to record time periods spent in and out of their homes for 1 week. The results indicate that patients took more steps per hour outside their home, but took more steps per day inside their homes. Although 85% of the patients wore their physician-approved shoes most or all of the time while they were outside their homes, only 15% continued to wear them at home. Focusing on protection of the foot during in-home ambulation may be an important factor on which to focus future multidisciplinary efforts to reduce the incidence of ulceration and amputation. The ability to continuously monitor the magnitude, duration, and time of activity ultimately may assist clinicians in dosing activity just as they dose drugs.	Armstrong, D G
Abu-Rumman, P L
Nixon, B P
Boulton, A J		http://libux.utmb.edu/login?url=http://ovidsp.ovid.com/ovidweb.cgi?T=JS&CSC=Y&NEWS=N&PAGE=fulltext&D=med4&AN=11679626http://uu6jc8mv6v.search.serialssolutions.com/?sid=OVID:Ovid+MEDLINE%28R%29+%3C1996+to+2003%3E&genre=article&id=pmid:11679626&id=doi:&issn=8750-7315&volume=91&issue=9&spage=451&pages=451-5&date=2001&title=Journal+of+the+American+Podiatric+Medical+Association&atitle=Continuous+activity+monitoring+in+persons+at+high+risk+for+diabetes-related+lower-extremity+amputation.&aulast=Armstrong&pid=%3Cauthor%3EArmstrong+DG%3C%2Fauthor%3E&%3CAN%3E11679626%3C%2FAN%3E		Department of Surgery, Podiatry Section, Southern Arizona Veterans Affairs Medical Center, Tucson, AZ, USA.						MEDLINE	Ovid Technologies	English

D. G. Armstrong, L. A. Lavery, K. Holtz-Neiderer, M. J. Mohler, C. S. Wendel, B. P. Nixon and A. J. M. Boulton	2004	Variability in activity may precede diabetic foot ulceration		Diabetes Care			27		8	1980-1984								Variability in activity may precede diabetic foot ulceration		0149-5992												2004187744. Language: English. Entry Date: 20041119. Revision Date: 20091218. Publication Type: journal article				OBJECTIVE: To evaluate the role of activity in the development of neuropathic foot ulceration in individuals with diabetes. RESEARCH DESIGN AND METHODS: We evaluated the first 100 consecutive individuals with diabetes (95.0% male, aged 68.5 +/- 10.0 years with concomitant neuropathy, deformity, and/or a history of lower-extremity ulceration/partial foot amputation) enrolled in an ongoing prospective longitudinal activity study. Subjects used a high-capacity continuous computerized activity monitor. Data were collected continuously over a minimum of 25 weeks (or until ulceration) with daily activity units expressed as means +/- SD. RESULTS: Eight subjects ulcerated during the evaluation period of 37.1 +/- 12.3 weeks. The average daily activity was significantly lower in individuals who ulcerated compared with individuals who did not ulcerate (809.0 +/- 612.2 vs. 1,394.5 +/- 868.5, P = 0.03). Furthermore, there was a large difference in variability between groups. The coefficient of variation was significantly greater in the ulceration group compared with the no ulceration group (96.4 +/- 50.3 vs. 44.7 +/- 15.4%, P = 0.0001). In the 2 weeks preceding the ulcerative event, the coefficient of variation increased even further (115.4 +/- 43.0%, P = 0.02), but there was no significant difference in average daily activity during that period (P = 0.5). CONCLUSIONS: The results of this study suggest that individuals with diabetes who develop ulceration may actually have a lower overall activity than their counterparts with no ulceration, but the quality of that activity may be more variable. Perhaps modulating the "peaks and valleys" of activity in this population through some form of feedback might prove to reduce risk for ulceration in this very-high-risk population.	research; tables/charts. Journal Subset: Biomedical; Blind Peer Reviewed; Editorial Board Reviewed; Expert Peer Reviewed; Peer Reviewed; USA. Grant Information: US Department of Veterans Affairs, Health Services Research and Development Merit Award IIR 20-059 and Dermik Laboratories/Aventis. No. of Refs: 31 ref. NLM UID: 7805975. Email: armstrong@usa.net.
PMID: 15277427		http://libux.utmb.edu/login?url=http://search.ebscohost.com/login.aspx?direct=true&db=rzh&AN=2004187744&site=ehost-live		Dr. William M. Scholl College of Podiatric Medicine at Rosalind Franklin University of Medicine and Science, 3333 Green Bay Rd., North Chicago, IL 60064						rzh	EBSCOhost	
T. Arnim	1995	Medical treatment to reduce total ischemic burden: total ischemic burden bisoprolol study (TIBBS), a multicenter trial comparing bisoprolol and nifedipine. The TIBBS Investigators		Journal of the American College of Cardiology			25		1	231-8						Clinical Trial; Comparative Study; Multicenter Study; Randomized Controlled Trial; Research Support, Non-U.S. Gov't		Medical treatment to reduce total ischemic burden: total ischemic burden bisoprolol study (TIBBS), a multicenter trial comparing bisoprolol and nifedipine. The TIBBS Investigators								Pubmed 7798508						CN-00108317				OBJECTIVES: We compared the effects of bisoprolol on transient myocardial ischemia with those of nifedipine in patients with chronic stable angina. BACKGROUND: Both beta-adrenergic blocking agents and calcium antagonists reduce transient ischemic episodes, but comparisons of these agents have been made in only a few larger studies. METHODS: The Total Ischemic Burden Bisoprolol Study (TIBBS) was a randomized double-blind controlled study with two parallel groups; 330 patients from 30 centers in seven European countries with stable angina pectoris, a positive exercise test and more than two transient ischemic episodes during 48 h of Holter monitoring (central evaluation) were included. Of these patients 161 were randomized to receive bisoprolol and 169 to receive nifedipine slow release. There were two treatment phases of 4 weeks each, with 48-h Holter monitoring after each phase. During phase 1, patients received either 10 mg of bisoprolol daily or 2 x 20 mg of nifedipine slow release. During phase 2, they received either 20 mg of bisoprolol daily or 2 x 40 mg of nifedipine slow release. RESULTS: In phase 1 of the trial, 4 weeks of bisoprolol therapy (10 mg daily) reduced the mean [+/- SD] number of transient ischemic episodes from 8.1 +/- 0.6 to 3.2 +/- 0.4/48 h. Nifedipine (2 x 20 mg) reduced transient ischemic episodes from 8.3 +/- 0.5 to 5.9 +/- 0.4/48 h. Total duration of ischemia was reduced from 99.3 +/- 10.1 to 31.9 +/- 5.5 min/48 h with bisoprolol and from 101 +/- 9.1 to 72.6 +/- 8.1 min/48 h with nifedipine. Reductions were statistically significant for both drugs; the difference between bisoprolol and nifedipine was also significant (p < 0.0001). Bisoprolol reduced the heart rate at onset of episodes by 13.7 +/- 1.4 beats/min from a baseline value of 99.5 +/- 1.2 beats/min (p < 0.001). Heart rate was unchanged with nifedipine. Bisoprolol had significantly higher responder rates than nifedipine. Doubling of the dose in phase 2 of the trial had small additive effects. Only bisoprolol showed a marked circadian effect by reducing the morning peak of transient ischemic episodes (by 68% at peak time, 8:00 to 8:59 AM). CONCLUSIONS: Both bisoprolol and nifedipine reduced the number and duration of transient ischemic episodes in patients with chronic stable angina. Bisoprolol was significantly more effective than nifedipine in both doses tested and reduced the morning peak of ischemic activity.			http://onlinelibrary.wiley.com/o/cochrane/clcentral/articles/317/CN-00108317/frame.html										
I. Arrigo, H. Brunner-LaRocca, M. Lefkovits, M. Pfisterer and A. Hoffmann	2008	Comparative outcome one year after formal cardiac rehabilitation: the effects of a randomized intervention to improve exercise adherence		European journal of cardiovascular prevention and rehabilitation			15		3	306-11						Randomized Controlled Trial; Research Support, Non-U.S. Gov't		Comparative outcome one year after formal cardiac rehabilitation: the effects of a randomized intervention to improve exercise adherence								Pubmed 18525385						CN-00648821				BACKGROUND: Methods to ensure sustained benefits of cardiac rehabilitation need to be explored. The aim was to assess the effect of a home-based intervention (INT) on exercise adherence and risk factors after cardiac rehabilitation. DESIGN: Prospective randomized study. METHODS: We evaluated patients who were followed for 1 year after either inpatient (ICR) or outpatient cardiac rehabilitation (OCR) by assessment of exercise capacity, physical activity, risk factors and quality of life, both at the completion of rehabilitation, and after 1 year. Patients were randomized to either be instructed how to use a diary of physical activities complemented by quarterly group meetings (INT) or to receive standard treatment (usual care). RESULTS: Two hundred and sixty-one patients gave consent to be reevaluated after 1 year. Of these patients 33 were lost to follow-up (two deaths); thus 228 patients had complete 1-year follow-up data (195 male and 33 female, 91% with coronary artery disease). At 1-year follow-up significantly more patients of the INT group than of the control group adhered to regular physical activity (73 vs. 40%, P<0.0001). Moreover, INT patients showed a better evolution of body mass index and lipid values. In a stepwise multiple regression analysis the following variables showed a significant impact on regular physical activity at follow-up: study INT [odds ratio (OR): 4.19, P<0.0001], previous cardiac surgery (OR: 2.50, P=0.008), BMI at baseline (OR: 0.89, P=0.018) and quality of life at baseline (OR: 1.58, P=0.041). CONCLUSION: Sustained benefits of cardiac rehabilitation can be documented 1 year after both inpatient and outpatient programmes. Self-monitoring of physical activity greatly increased long-term adherence to regular exercise, which in turn was associated with greater improvements of risk factors and quality of life.			http://onlinelibrary.wiley.com/o/cochrane/clcentral/articles/821/CN-00648821/frame.html										
B. Arroll, D. Hill, G. White, N. Sharpe and R. Beaglehole	1994	The effect of exercise episode duration on blood pressure		Journal of hypertension			12		12	1413-5						Clinical Trial; Randomized Controlled Trial; Research Support, Non-U.S. Gov't		The effect of exercise episode duration on blood pressure								Pubmed 7706702						CN-00112702				OBJECTIVE: To investigate the effect on blood pressure for 10-min compared with 40-min episodes of physical activity for 4 days. DESIGN AND METHODS: The design used a randomized crossover trial of two exercise episode durations, involving 17 subjects, which were performed in a university setting. The intervention was exercise on a stationary bicycle for four consecutive days, at 50% of maximal oxygen uptake (determined by heart rate), for episode durations of 10 or 40 min. A rest period of 10 days followed before exercise for the alternative duration was performed. The main outcome measure was blinded assessment of blood pressure 24 h after the last exercise episode. RESULTS: Significant reductions were found in systolic and diastolic blood pressure after 4 days of 40 min but not after 4 days of 10 min stationary cycling. The reduction in blood pressure was significant for both systolic and diastolic blood pressure for 4 days of 40 min of exercise episodes. CONCLUSION: Exercise of moderate intensity on a stationary bicycle for 10 min for 4 days is not effective in lowering blood pressure in comparison with the same exercise for 40 min for 4 days. The experimental design employed in the present study has potential for monitoring the effects of exercise on blood pressure.			http://onlinelibrary.wiley.com/o/cochrane/clcentral/articles/702/CN-00112702/frame.html										
D. Arvidsson, F. Slinde, L. Hulthen and J. Sunnegardh	2009	Physical activity, sports participation and aerobic fitness in children who have undergone surgery for congenital heart defects		Acta Paediatrica			98		9	1475-82					Sep	Research Support, Non-U.S. Gov't		Physical activity, sports participation and aerobic fitness in children who have undergone surgery for congenital heart defects	Acta Paediatr	1651-2227												19489769				AIM: To investigate physical activity, sports participation and aerobic fitness in children who have undergone surgery for congenital heart defects.
SUBJECTS AND METHODS: Children who had undergone surgery for congenital heart defects and healthy controls in the Gothenburg area were invited to participate in the study. All participants were aged 9-11 or 14-16 years. The activity monitor ActiReg was used to assess physical activity. Participants were interviewed about their participation in sports and performed a maximal exercise test on a bicycle with measured oxygen uptake.
RESULTS: A total of 32 and 25 patients, and 61 and 45 controls, in the two age-groups were included, respectively. The patients had a wide range of severity of congenital heart defects. The physical activity level was similar in the patients and the controls. The rate of sports participation was high for both patients and controls; 80-94% of all participants took part in sports at least once a week. The majority of the patients were considered to have at least a moderate level of aerobic fitness.
CONCLUSIONS: Although children who have undergone surgery for congenital heart defects have a similar level of physical activity compared with that of healthy children, some of them may require support to participate in exercise and vigorous physical activity.	Arvidsson, D
Slinde, F
Hulthen, L
Sunnegardh, J		http://libux.utmb.edu/login?url=http://ovidsp.ovid.com/ovidweb.cgi?T=JS&CSC=Y&NEWS=N&PAGE=fulltext&D=med5&AN=19489769http://uu6jc8mv6v.search.serialssolutions.com/?sid=OVID:Ovid+MEDLINE%28R%29+%3C2004+to+2009%3E&genre=article&id=pmid:19489769&id=doi:10.1111%2Fj.1651-2227.2009.01369.x&issn=0803-5253&volume=98&issue=9&spage=1475&pages=1475-82&date=2009&title=Acta+Paediatrica&atitle=Physical+activity%2C+sports+participation+and+aerobic+fitness+in+children+who+have+undergone+surgery+for+congenital+heart+defects.&aulast=Arvidsson&pid=%3Cauthor%3EArvidsson+D%3C%2Fauthor%3E&%3CAN%3E19489769%3C%2FAN%3E		Department of Clinical Nutrition, Sahlgrenska Academy at the University of Gothenburg, Sweden. daniel.arvidsson@nutrition.gu.se						MEDLINE	Ovid Technologies	English

M. Arya, W. Paloski and L. Young	2007	Centrifugation protocol for the NASA Artificial Gravity-Bed Rest Pilot Study		Journal of gravitational physiology			14		1	P5-8						Controlled Clinical Trial; Multicenter Study; Research Support, N.I.H., Extramural; Research Support, U.S. Gov't, Non-P.H.S.		Centrifugation protocol for the NASA Artificial Gravity-Bed Rest Pilot Study								Pubmed 18372684						CN-00631013				We have implemented a 41-day ground-based study to investigate the effects of daily artificial gravity loading on bed rest deconditioned human subjects. Each subject underwent 21 days of 6 degree head-down bed rest. Treatment subjects received 60 min daily doses of inertial mechanical loading (2.5 G at the feet decreasing to 1 G at the heart) produced by a short radius centrifuge. During rotation, the subject's cardiovascular responses were monitored via ECG, blood pressure and pulse oximetry, and subjective assessment of motion sickness and overall health were periodically requested. The subject's weight distribution at the feet was measured using a force plate, and lower leg muscle activity was monitored via surface electromyography. Control subjects were instrumented but did not receive any centrifugation. This paper provides details on the centrifuge protocol development and efficacy.			http://onlinelibrary.wiley.com/o/cochrane/clcentral/articles/013/CN-00631013/frame.html										
K. Ashino, E. Gotoh, S. Sumita, I. Takasaki, K. Sugimoto, H. Shionoiri and M. Ishii	1994	Effect of an angiotensin receptor antagonist, TCV-116, on sympathetic nerve activity in patients with essential hypertension		Blood pressure. Supplement			5			122-9						Clinical Trial; Controlled Clinical Trial; Randomized Controlled Trial		Effect of an angiotensin receptor antagonist, TCV-116, on sympathetic nerve activity in patients with essential hypertension								Pubmed 7889194						CN-00111887				The effects of an angiotensin II receptor (AT1) antagonist on sympathetic nervous responses to a mental arithmetic task and a cold pressor test were investigated using a placebo-controlled, single-blind design in 8 patients with essential hypertension (53 +/- 3 years). All patients received a placebo for 2 weeks (placebo run-in period), after which the control group (P; n = 4) continued to receive the placebo, while the experimental group (TCV; n = 4) received TCV-116 at 4 mg/day for 4 weeks (treatment period). After basal measurements were carried out, an arithmetic task and a cold pressor test were conducted on the last day of each period. Blood pressure (BP), heart rate (HR) and electrocardiogram (ECG) were continuously monitored. Muscle sympathetic nerve activity (MSNA) was assessed by determining the burst rate of the mean voltage neurogram obtained from the tibial nerve. Sympathovagal balance was also assessed, by determining the area ratio of the low frequency (LF: 0.05-0.15 Hz) to high frequency bands (HF: 0.16-0.5 Hz) of a power spectral analysis of HR variability (maximum entropy method). During the placebo run-in period, there were no significant differences in basal BP, HR, LF/HF or MSNA between the two groups. During the treatment period, basal mean BP in the TCV group was significantly lower (p < 0.05) than that in the P group, but there were no significant differences in basal HR, LF/HF or MSNA between the two groups. Although the arithmetic stress significantly increased BP, HR and LF/HF in both groups, MSNA was not significantly altered in either group.(ABSTRACT TRUNCATED AT 250 WORDS)			http://onlinelibrary.wiley.com/o/cochrane/clcentral/articles/887/CN-00111887/frame.html										
G. Askari, R. Ghiasvand, Z. Paknahad, J. Karimian, K. Rabiee, G. Sharifirad and A. Feizi	2013	The effects of quercetin supplementation on body composition, exercise performance and muscle damage indices in athletes		International journal of preventive medicine			4		1	21-6						Journal: Article		The effects of quercetin supplementation on body composition, exercise performance and muscle damage indices in athletes														CN-00908836				Background: Flavonoids comprise a large group of plant metabolites, 6,000 of which have been identified to date. Some studies have shown the increased aerobic performance and maximal oxygen consumption (VO<sub>2max</sub>) and therefore fitness following quercetin intake as a result of elevated number of intracellular mitochondria caused by the flavonoid. Methods: This double- blind clinical trial comprised 60 male students having an athletic history of at least 3 years. Body composition, exercise performance, and some blood biomarkers were analyzed. The individuals were selected by convenient sampling, and then were assigned into four groups of equal number by using permuted block randomization. The first to fourth groups received a 500 mg supplemental quercetin capsule plus a 250 mg vitamin C pill, a 500 mg supplemental quercetin capsule plus a 250 mg placebo vitamin C pill, a 500 mg placebo quercetin capsule plus a 250 mg vitamin C pill, and a 500 mg placebo quercetin capsule plus a 250 mg placebo vitamin C pill, respectively, daily for 8 weeks. The participants were asked to continue their routine diet and physical activity during the study and they were monitored through phone calls or text messages. Results: Lean body mass, total body water, basal metabolic rate, and total energy expenditure increased significantly in the quercetin group after intervention. On the other hand, VO<sub>2max</sub> increased in the "quercetin" and "quercetin + vitamin C" groups following the intervention, non significantly. Conclusion: Our findings suggest that supplementation with quercetin in athletes may improve some indices of performance.			http://onlinelibrary.wiley.com/o/cochrane/clcentral/articles/836/CN-00908836/frame.html										
K. Astell, M. Mathai, A. McAinch, C. Stathis and X. Su	2013	A pilot study investigating the effect of Caralluma fimbriata extract on the risk factors of metabolic syndrome in overweight and obese subjects: a randomised controlled clinical trial		Complementary therapies in medicine			21		3	180-9						Randomized Controlled Trial		A pilot study investigating the effect of Caralluma fimbriata extract on the risk factors of metabolic syndrome in overweight and obese subjects: a randomised controlled clinical trial								Pubmed 23642949						CN-00863607				OBJECTIVES: Central obesity is a key component of metabolic syndrome and it is often associated with other risk factors such as dyslipidemia, elevated plasma glucose levels and elevated blood pressure (BP). In this pilot study, the effect of Caralluma fimbriata (an edible succulent) extract in combination with controlled dietary intake and physical activity on these risk factors was assessed in overweight and obese Australian subjects. DESIGN: This was a randomised, double blind placebo controlled clinical trial. Forty-three adults aged 29-59 years were recruited. The eligibility criteria included a Body Mass Index (BMI) >25 kg/m(2), or a waist circumference >94 cm (male), >80 cm (female). Thirty-three participants completed the 12-week study at Victoria University Nutritional Therapy Clinic. Participants were randomly assigned into two groups. C. fimbriata extract and placebo were orally administered as 500 mg capsules twice daily (1 g/day) and dietary intake and exercise were monitored weekly. RESULTS: The results of thirty-three participants (experimental group, n = 17; placebo group n = 16) were analysed. The primary outcome measure was the decline in waist circumference. By week 9, the experimental group had lost 5.7 cm, compared to only 2.8 cm loss in the placebo group (Difference: -2.890; 95% CI; -5.802 to 0.023). Post intervention, the experimental group had lost 6.5 cm compared to 2.6 cm loss in the placebo group (Difference: -3.847; 95% CI; -7.466 to 0.228). Waist to hip ratio (WHR) also improved significantly after 12 weeks intervention in the experimental group, with a total reduction of 0.03 being recorded compared to 0.01 increase in the placebo group (Difference: -0.033; 95% CI; -0.064 to -0.002). There was also a significant decline in the palatability (visual appeal, smell, taste) of the test meal and sodium intake in the experimental group at week 12 (p < 0.05). In addition a significant reduction in body weight, BMI, hip circumference, systolic BP, HR, triglyceride levels, total fat and saturated fat intake within both groups was observed following the intervention period (p < 0.05). CONCLUSION: Supplementation with C. fimbriata extract whilst controlling overall dietary intake and physical activity may potentially play a role in curbing central obesity, the key component of metabolic syndrome. Controlling dietary intake and exercise improved body weight and favourably influenced the metabolic risk profile.			http://onlinelibrary.wiley.com/o/cochrane/clcentral/articles/607/CN-00863607/frame.html										
M. Atteno, R. Peluso, L. Costa, S. Padula, S. Iervolino, F. Caso, A. Sanduzzi, E. Lubrano, A. Puente and R. Scarpa	2010	Comparison of effectiveness and safety of infliximab, etanercept, and adalimumab in psoriatic arthritis patients who experienced an inadequate response to previous disease-modifying antirheumatic drugs		Clinical rheumatology			29		4	399-403						Comparative Study; Randomized Controlled Trial		Comparison of effectiveness and safety of infliximab, etanercept, and adalimumab in psoriatic arthritis patients who experienced an inadequate response to previous disease-modifying antirheumatic drugs								Pubmed 20066450						CN-00750324				The aim of this study is to compare effectiveness and safety of Infliximab (INF), Etanercept (ETN), and Adalimumab (ADA) in patients with psoriatic arthritis (PsA) with inadequate response to a previous disease-modifying antirheumatic drug (DMARD). One hundred consecutive PsA patients with inadequate response to a previous DMARD entered this study. Clinical and laboratory assessment at baseline (T0) and 12 (T12) months were performed and included physical examination, vital signs, global Psoriasis Area and Severity Index (PASI; extension of psoriasis), tender joints count (TJC), swollen joint count, health assessment questionnaire (HAQ; questionnaire for measuring disability), and monitoring of adverse events (AEs). After enrollment, all patients were randomly given INF 5 mg/Kg every 6-8 weeks, ETN 50 mg weekly, or ADA 40 mg every other week. Baseline therapy with DMARD remained unchanged. Effectiveness was defined as percentage of ACR20 responders and as clinical remission and/or minimal disease activity at 12 months treatment. INF, ETN, and ADA all effectively controlled signs and symptoms of PsA. All variables tested showed at T12 for each treatment a significant variation from the baseline value. In particular, patients on INF and ADA showed the greatest improvement in terms of PASI, while patients on ETN showed the greatest improvement on TJC and HAQ. ACR response rates were 72% of patients on ETN, 70% of those on ADA, and 75% of those patients on INF. Occurrence of AEs was reported in 15% of the cases. Only two AEs in patients on INF were considered drug related, pneumonitis and thrombocytopenia, respectively. All tumor necrosis factor-alpha blockers significantly controlled signs and symptoms of PsA. An increased knowledge of the different profiles of these agents may help in optimizing their use.			http://onlinelibrary.wiley.com/o/cochrane/clcentral/articles/324/CN-00750324/frame.html										
J. Austin, R. Maisiak, D. Macrina and L. Heck	1996	Health outcome improvements in patients with systemic lupus erythematosus using two telephone counseling interventions		Arthritis care and research			9		5	391-9						Clinical Trial; Randomized Controlled Trial; Research Support, Non-U.S. Gov't; Research Support, U.S. Gov't, P.H.S.		Health outcome improvements in patients with systemic lupus erythematosus using two telephone counseling interventions								Pubmed 8997929						CN-00135817				OBJECTIVE: To examine the effectiveness of two telephone intervention strategies for improving the health outcomes of patients with systemic lupus erythematosus (SLE). METHODS: Fifty-eight SLE patients were randomly assigned to receive a 6-month telephone counseling intervention using either a treatment counseling (TC) or symptom monitoring (SM) strategy. Health outcomes were assessed using the Fatigue Severity Scale (FSS) and the Arthritis Impact Measurement Scales 2 (AIMS2). RESULTS: At the 6-month followup, the mean AIMS2 Physical Function scale and AIMS2 Social Support scale scores were significantly improved (P < 0.05) for the TC group compared to the SM groups. The mean FSS score, AIMS2 Affect score, and AIMS2 Pain score were significantly improved (P < 0.05) for both groups. CONCLUSIONS: Telephone interventions, especially using the TC approach, can be effective for improving the functional status of persons with SLE.			http://onlinelibrary.wiley.com/o/cochrane/clcentral/articles/817/CN-00135817/frame.html										
M. Ayabe, P. Brubaker, Y. Mori, H. Kumahara, A. Kiyonaga, H. Tanaka and J. Aoki	2010	Self-monitoring moderate-vigorous physical activity versus steps/day is more effective in chronic disease exercise programs		Journal of cardiopulmonary rehabilitation and prevention			30		2	111-5						Randomized Controlled Trial; Research Support, Non-U.S. Gov't		Self-monitoring moderate-vigorous physical activity versus steps/day is more effective in chronic disease exercise programs								Pubmed 19952772						CN-00788006				Purpose: The effects of self-monitoring number of steps/day versus minutes of moderate to vigorous-intensity physical activity (MVPA/day) were compared to determine which is more effective for increasing physical activity levels. Methods: A total of 18 participants of a university-based chronic disease prevention program (age 61 +/- 12 years) were enrolled in the 3-week intervention. Subjects were randomly assigned to a group (n = 8) that wore a New Lifestyles accelerometer (NL-1000) and were instructed to increase minutes of MVPA to 30 min/d or more (MIN) or to a group (n = 10) that wore a New Lifestyles pedometer (NL-800) and were instructed to increase the number of steps/day to 10,000 or more (STE). To objectively assess changes in physical activity levels, subjects in both groups simultaneously wore a Lifecorder-EX accelerometer (with display blank) during the intervention. Results: The number of steps increased significantly in the MIN (10,810 +/-3,211 to 13,355 +/- 3,498 steps/day) and STE (11,517 +/- 3,383 to 12,809 +/- 2,479 steps/day) from the first to fourth weeks, respectively. However, the time spent in MVPA increased significantly only in MIN group (36 +/- 11 to 52 +/- 15 min/d) but not in the STE group (32 +/- 7 to 37 +/- 11 min/d) from the first to fourth weeks, respectively. Conclusion: Data suggest that individuals with chronic disease conditions can more effectively increase levels of physical activity, expressed as both MVPA/day and steps/day, by self-monitoring MIN rather than STE. The effect of self-monitoring physical activity levels for longer periods and/or the effect of increasing minutes of MVPA/day versus steps/day on specific health outcomes have not yet been examined.			http://onlinelibrary.wiley.com/o/cochrane/clcentral/articles/006/CN-00788006/frame.html										
G. Ayala, J. Elder, N. Campbell, E. Arredondo, B. Baquero, N. Crespo and D. Slymen	2010	Longitudinal intervention effects on parenting of the Aventuras para Niños study		American journal of preventive medicine			38		2	154-62						Randomized Controlled Trial; Research Support, N.I.H., Extramural; Research Support, Non-U.S. Gov't		Longitudinal intervention effects on parenting of the Aventuras para Niños study								Pubmed 20117571						CN-00742082				BACKGROUND: Parenting interventions have achieved changes in factors associated with childhood obesity but few have tested the effects on multiple parental influences. PURPOSE: This study examined the efficacy of an intervention aimed at improving several dimensions of parenting related to childhood obesity. DESIGN: The study used a 2 x 2 factorial design. SETTING/PARTICIPANTS: In 2003, a sample of 13 Southern California schools was randomized to one of four conditions: micro-environment only, macro-environment only, micro-plus-macro-environment, and no treatment control condition. Participants included 811 predominantly Mexican immigrant/Mexican-American mothers with children in kindergarten through second grade. INTERVENTION: In both micro conditions, participants received monthly home visits by a promotora over a 7-month period plus monthly mailed newsletters. MAIN OUTCOME MEASURES: In 2008, intervention effects were examined on (1) parenting strategies, including limit setting, monitoring, discipline, control, and reinforcement related to children's diet and physical activity; (2) parental support for physical activity; (3) parent-mediated family behaviors such as family meals eaten together and TV watching during family dinners; and (4) perceived barriers and other parent cognitions related to children's eating and activity. RESULTS: At the 2-year follow-up, significant improvements were observed in three of five parenting strategies, parental support, and two of four parent-mediated family behaviors among parents receiving the micro intervention (i.e., those who received promotora visits and monthly newsletters), as compared with those in the macro-only and control conditions. CONCLUSIONS: Aspects of parenting related to children's risk for obesity and related health outcomes are modifiable with the support of a promotora and print media.			http://onlinelibrary.wiley.com/o/cochrane/clcentral/articles/082/CN-00742082/frame.html										
B. Ayliffe and N. T. Glanville	2010	Achieving healthy body weight in teenagers: evidence-based practice guidelines for community nutrition interventions		Canadian Journal of Dietetic Practice & Research			71		4	e78-86						Review		Achieving healthy body weight in teenagers: evidence-based practice guidelines for community nutrition interventions	Can J Diet Pract Res	1486-3847												21144138				An evidence-based review of research on obesity prevention and treatment in youth was conducted to identify successful elements of community nutrition interventions. Guidelines for dietetic practice appropriate to this age group were synthesized. Following a systematic review of English-language research papers published from 1996 to 2009, 63 interventions met inclusion criteria and were graded according to methodological quality, quantity, consistency, and reproducibility. They also were analyzed for common themes and used to develop guideline statements and a practice algorithm. A national panel of experts in community nutrition, public health, adolescent health, academia, and endocrinology assessed the guidelines and the practice algorithm for validity, acceptability, and applicability. Successful prevention strategies are comprehensive, address social and environmental influences, include nutrition education and physical activity, and use schools as a health promotion delivery venue. Computer- or technology-based and peer-modelling strategies are promising, developmentally appropriate approaches. Effective obesity treatment strategies utilize diet plans and behaviour modification techniques, and involve families in intensive, multidisciplinary interventions. Given the distinct needs of this age group, healthy body weight must be promoted through a comprehensive school-based approach. In summary, obesity prevention and treatment interventions should be comprehensive, multidisciplinary, and developmentally appropriate.	Ayliffe, Brenna
Glanville, N Theresa		http://libux.utmb.edu/login?url=http://ovidsp.ovid.com/ovidweb.cgi?T=JS&CSC=Y&NEWS=N&PAGE=fulltext&D=medl&AN=21144138http://uu6jc8mv6v.search.serialssolutions.com/?sid=OVID:Ovid+MEDLINE%28R%29+%3C2010+to+May+Week+4+2014%3E&genre=article&id=pmid:21144138&id=doi:&issn=1486-3847&volume=71&issue=4&spage=e78&pages=e78-86&date=2010&title=Canadian+Journal+of+Dietetic+Practice+%26+Research&atitle=Achieving+healthy+body+weight+in+teenagers%3A+evidence-based+practice+guidelines+for+community+nutrition+interventions.&aulast=Ayliffe&pid=%3Cauthor%3EAyliffe+B%3C%2Fauthor%3E&%3CAN%3E21144138%3C%2FAN%3E		Department of Applied Human Nutrition, Mount Saint Vincent University, Halifax, NS, Canada.						MEDLINE	Ovid Technologies	English

D. Bach, F. Böhmer, F. Frühwald and B. Grilc	1993	[Activating ergotherapy--a method for increasing cognitive performance in geriatric patients]		Zeitschrift für Gerontologie			26		6	476-81						Clinical Trial; Comparative Study; English Abstract; Randomized Controlled Trial; Research Support, Non-U.S. Gov't		[Activating ergotherapy--a method for increasing cognitive performance in geriatric patients]								Pubmed 8147083						CN-00100221				A study was performed in two groups of multimorbid longterm geriatric inpatients (n = 22 in each group). This compared the effects of re-activating occupational therapy (= study-group) on cognitive functions, subjective well-being, affectivity and social integration. The control group was monitored with a normal program of functional rehabilitation. The assessment of psychometric variables after 12 weeks and after 24 weeks of treatment revealed a significant (p < 0.01) improvement in cognitive functioning and subjective well-being in the study group. These results demonstrate the therapeutic benefit of re-activating occupational therapy in the treatment of cognitive impairment of geriatric patients, which is often aggravated by hospitalization.			http://onlinelibrary.wiley.com/o/cochrane/clcentral/articles/221/CN-00100221/frame.html										
R. Bach and P. Zardini	1992	Long-acting angiotensin-converting enzyme inhibition: once-daily lisinopril versus twice-daily captopril in mild-to-moderate heart failure		American journal of cardiology			70		10	70c-77c						Clinical Trial; Comparative Study; Multicenter Study; Randomized Controlled Trial		Long-acting angiotensin-converting enzyme inhibition: once-daily lisinopril versus twice-daily captopril in mild-to-moderate heart failure								Pubmed 1329477						CN-00087910				Once-daily lisinopril (5-20 mg) was compared with twice-daily captopril (12.5-50 mg) in a double-blind, randomized, parallel-group study of angiotensin-converting enzyme (ACE) inhibition conducted in 31 centers for 12 weeks in patients with heart failure (New York Heart Association class II-III) who were currently receiving digitalis and/or diuretics. The drugs were compared with regard to their effects on exercise duration, measured with bicycle ergometry, and on ectopic activity, measured using Holter monitoring. Both drugs significantly increased exercise duration after both 6 and 12 weeks of randomized treatment. Neither ACE inhibitor had any significant impact on the hourly rate of either ventricular ectopic counts or couplets, nor was there any difference between treatments with regard to the proportions of patients in whom ventricular ectopic counts were reduced. Both drugs were well tolerated, with no differences observed between treatments. Potassium, urea, and creatinine levels remained stable for both treatments throughout the study.			http://onlinelibrary.wiley.com/o/cochrane/clcentral/articles/910/CN-00087910/frame.html										
D. Bacharach, T. Hilden, J. Millerhagen, B. Westrum and J. Kelly	1992	Activity-based pacing: comparison of a device using an accelerometer versus a piezoelectric crystal		Pacing and clinical electrophysiology : PACE			15		2	188-96						Clinical Trial; Comment; Comparative Study; Randomized Controlled Trial; Research Support, Non-U.S. Gov't		Activity-based pacing: comparison of a device using an accelerometer versus a piezoelectric crystal								Pubmed 1372418						CN-00082571				The EXCEL VR, an accelerometer-based pacemaker (AC), and the Legend, a pacemaker utilizing a piezoelectric crystal (PZ), were compared under ergometric conditions and during stair climbing to assess the appropriateness of their rate responses. The pacemakers, programmed to the manufacturers' nominal settings in order to compare different technologically based sensors under identical conditions, were strapped over subjects' left mid-pectoral region. Placement of the devices was randomized to control for positional effects. Ten healthy subjects (55-72 years) completed a graded exercise treadmill test to 80% of maximum predicted heart rate (HR). An additional group of ten subjects (50-66 years) completed exercise protocols involving bicycle ergometry and stair climbing. Throughout all tests, pacemaker pulse rates and subjects' intrinsic HR were monitored continuously. For the treadmill exercise, the average correlations between the AC and PZ pacemakers' pulse rate and HR for the group as a whole were r = 0.92 and r = 0.82, respectively. Individual subject comparisons were also made between each pacemaker rate and intrinsic HR. The mean difference from intrinsic rate was 11 ppm for the AC pacemaker and 24 ppm for the PZ pacemaker. In addition, the PZ pacemaker's maximal pulse rate was significantly lower (105 +/- 9.6 ppm) than the other two rates (AC 137 +/- 6 ppm; intrinsic HR 129 +/- 2 beats/min). Throughout the bicycle ergometry testing, the intrinsic HR was higher than the AC and PZ pacing rates. However, the AC's rate was significantly higher than the PZ's rate. When subjects ascended stairs, the intrinsic HR and AC rate were closely correlated, but the PZ rate was significantly lower.(ABSTRACT TRUNCATED AT 250 WORDS)			http://onlinelibrary.wiley.com/o/cochrane/clcentral/articles/571/CN-00082571/frame.html										
M. R. Backhouse, E. M. Hensor, D. White, A. M. Keenan, P. S. Helliwell and A. C. Redmond	2013	Concurrent validation of activity monitors in patients with rheumatoid arthritis		Clinical Biomechanics			28		4	473-9					Apr	Controlled Clinical Trial
Research Support, Non-U.S. Gov't
Validation Studies		Concurrent validation of activity monitors in patients with rheumatoid arthritis	Clin Biomech	1879-1271					PMC3677088							23522723				BACKGROUND: Physical activity is frequently reported in rheumatology but it is difficult to measure objectively outside the gait laboratory. A new generation of activity monitors offers this potential but it has not yet been evaluated in patients with rheumatoid arthritis. This study aimed to evaluate three types of activity monitors in patients with rheumatoid arthritis.
METHODS: The Step-N-Tune, Activ4Life Pro V3.8, and the Intelligent Device for Energy Expenditure and Activity activity monitors were tested concurrently in 12 patients with rheumatoid arthritis as well as in a healthy control group of 12 volunteers. Participants walked at a self selected speed for two minutes and were filmed for later review. Temporal and spatial gait parameters were also validated against the GAITRite walkway and the total number of steps recorded by each activity monitor was compared to a gold standard derived from half speed video replays.
FINDINGS: Activity monitor performance varied between devices but all showed poorer performance when used in the group with rheumatoid arthritis. Bland-Altman plots demonstrated wider 95% limits of agreement in the group with rheumatoid arthritis and a systematic decrease in agreement between activity monitors and the gold standard with decreasing functional ability.
INTERPRETATION: Despite some variation between devices, all the activity monitors tested performed reasonably well in healthy young volunteers. All except the Activ4Life showed a marked decrease in performance in patients with rheumatoid arthritis, suggesting Activ4Life could be the most suitable for use in this patient group. The marked between group difference in functional ability, and systematic decrease in device performance with deteriorating gait, indicate that activity monitors require specific validation in target clinical populations. Copyright 2013 Elsevier Ltd. All rights reserved.	Backhouse, Michael R
Hensor, Elizabeth M A
White, Derrick
Keenan, Anne-Maree
Helliwell, Philip S
Redmond, Anthony C
S0268-0033(13)00025-9
17866 (United Kingdom Arthritis Research UK)
PDA/03/07/047 (United Kingdom Department of Health)		http://libux.utmb.edu/login?url=http://ovidsp.ovid.com/ovidweb.cgi?T=JS&CSC=Y&NEWS=N&PAGE=fulltext&D=medc&AN=23522723http://uu6jc8mv6v.search.serialssolutions.com/?sid=OVID:Ovid+MEDLINE%28R%29+Corrections&genre=article&id=pmid:23522723&id=doi:10.1016%2Fj.clinbiomech.2013.02.009&issn=0268-0033&volume=28&issue=4&spage=473&pages=473-9&date=2013&title=Clinical+Biomechanics&atitle=Concurrent+validation+of+activity+monitors+in+patients+with+rheumatoid+arthritis.&aulast=Backhouse&pid=%3Cauthor%3EBackhouse+MR%3C%2Fauthor%3E&%3CAN%3E23522723%3C%2FAN%3E		Institute of Rheumatic and Musculoskeletal Disease, University of Leeds, Leeds, UK. m.r.backhouse@leeds.ac.uk						MEDLINE	Ovid Technologies	English

M. Backhouse, E. Hensor, D. White, A. Keenan, P. Helliwell and A. Redmond	2014	Concurrent validation of activity monitors in patients with rheumatoid arthritis		Clinical biomechanics (Bristol, Avon)			28		4	473-9						Controlled Clinical Trial; Research Support, Non-U.S. Gov't; Validation Studies		Concurrent validation of activity monitors in patients with rheumatoid arthritis								Pubmed 23522723						CN-00983430				BACKGROUND: Physical activity is frequently reported in rheumatology but it is difficult to measure objectively outside the gait laboratory. A new generation of activity monitors offers this potential but it has not yet been evaluated in patients with rheumatoid arthritis. This study aimed to evaluate three types of activity monitors in patients with rheumatoid arthritis. METHODS: The Step-N-Tune, Activ4Life Pro V3.8, and the Intelligent Device for Energy Expenditure and Activity activity monitors were tested concurrently in 12 patients with rheumatoid arthritis as well as in a healthy control group of 12 volunteers. Participants walked at a self selected speed for two minutes and were filmed for later review. Temporal and spatial gait parameters were also validated against the GAITRite walkway and the total number of steps recorded by each activity monitor was compared to a gold standard derived from half speed video replays. FINDINGS: Activity monitor performance varied between devices but all showed poorer performance when used in the group with rheumatoid arthritis. Bland-Altman plots demonstrated wider 95% limits of agreement in the group with rheumatoid arthritis and a systematic decrease in agreement between activity monitors and the gold standard with decreasing functional ability. INTERPRETATION: Despite some variation between devices, all the activity monitors tested performed reasonably well in healthy young volunteers. All except the Activ4Life showed a marked decrease in performance in patients with rheumatoid arthritis, suggesting Activ4Life could be the most suitable for use in this patient group. The marked between group difference in functional ability, and systematic decrease in device performance with deteriorating gait, indicate that activity monitors require specific validation in target clinical populations.			http://onlinelibrary.wiley.com/o/cochrane/clcentral/articles/430/CN-00983430/frame.html										
M. Baghianimoghadam, M. Hadavandkhani, M. Mohammadi, H. Fallahzade and B. Baghianimoghadam	2012	Current education versus peer-education on walking in type 2 diabetic patients based on Health Belief Model: a randomized control trial study		Romanian journal of internal medicine = Revue roumaine de médecine interne			50		2	165-72						Comparative Study; Randomized Controlled Trial		Current education versus peer-education on walking in type 2 diabetic patients based on Health Belief Model: a randomized control trial study								Pubmed 23326961						CN-00840043				UNLABELLED: Diabetes is a disease with several metabolic and organic symptoms. Physical activity plays a key role in controlling type 2 diabetes. Several researches confirm that educational strategies can lead to healthy behaviors and its continuation is effective and can indicate what type of relationship with the client is better. The purpose of this study is comparing the Effect of Current Education and Peer-Education on Walking in Type 2 Diabetic Patients based on Health Belief Model (HBM). METHODS: This was a clinical trial (RCT) study done on 80 people with type 2 diabetes. Patients were divided into two groups, Current education and Peer education groups. Data were collected using a questionnaire based on the health belief model, a checklist related to patients' practice and recording patients' HbA1c, 2HPP and FBS levels. Results were documented before and three months after intervention. The patients participated in 2 educational classes during three months of intervention, as the follow-up of the intervention. RESULTS: Mean scores for HBM Model variables, i.e. perceived susceptibility, perceived severity, perceived benefit and self-efficacy, were significantly increased in the peer education group compared to current education group after intervention. Also, behavioral walking, rates of HbA1c and FBS and 2HPP levels were improved significantly among the peer education group. DISCUSSION: Applying walking training program developed for diabetic patients and its implementation by the peers in order to control blood sugar using the health belief model is very useful and effective. During implementation of these control programs, monitoring and follow-up training is recommended.			http://onlinelibrary.wiley.com/o/cochrane/clcentral/articles/043/CN-00840043/frame.html										
D. Bailey, S. Erith, P. Griffin, A. Dowson, D. Brewer, N. Gant and C. Williams	2007	Influence of cold-water immersion on indices of muscle damage following prolonged intermittent shuttle running		Journal of sports sciences			25		11	1163-70						Randomized Controlled Trial		Influence of cold-water immersion on indices of muscle damage following prolonged intermittent shuttle running								Pubmed 17654228						CN-00610829				The aim of this study was to assess the effects of cold-water immersion (cryotherapy) on indices of muscle damage following a bout of prolonged intermittent exercise. Twenty males (mean age 22.3 years, s = 3.3; height 1.80 m, s = 0.05; body mass 83.7 kg, s = 11.9) completed a 90-min intermittent shuttle run previously shown to result in marked muscle damage and soreness. After exercise, participants were randomly assigned to either 10 min cold-water immersion (mean 10 degrees C, s = 0.5) or a non-immersion control group. Ratings of perceived soreness, changes in muscular function and efflux of intracellular proteins were monitored before exercise, during treatment, and at regular intervals up to 7 days post-exercise. Exercise resulted in severe muscle soreness, temporary muscular dysfunction, and elevated serum markers of muscle damage, all peaking within 48 h after exercise. Cryotherapy administered immediately after exercise reduced muscle soreness at 1, 24, and 48 h (P < 0.05). Decrements in isometric maximal voluntary contraction of the knee flexors were reduced after cryotherapy treatment at 24 (mean 12%, s(x) = 4) and 48 h (mean 3%, s(x) = 3) compared with the control group (mean 21%, s(x) = 5 and mean 14%, s(x) = 5 respectively; P < 0.05). Exercise-induced increases in serum myoglobin concentration and creatine kinase activity peaked at 1 and 24 h, respectively (P < 0.05). Cryotherapy had no effect on the creatine kinase response, but reduced myoglobin 1 h after exercise (P < 0.05). The results suggest that cold-water immersion immediately after prolonged intermittent shuttle running reduces some indices of exercise-induced muscle damage.			http://onlinelibrary.wiley.com/o/cochrane/clcentral/articles/829/CN-00610829/frame.html										
T. Baranowski, J. C. Baranowski, K. B. Watson, R. Jago, N. Islam, A. Beltran, S. J. Martin, N. Nguyen and B. J. Tepper	2011	6-n-propylthiouracil taster status not related to reported cruciferous vegetable intake among ethnically diverse children		Nutrition Research			31		8	594-600					Aug	Research Support, N.I.H., Extramural
Research Support, Non-U.S. Gov't		6-n-propylthiouracil taster status not related to reported cruciferous vegetable intake among ethnically diverse children	Nutr Res	1879-0739					NIHMS317517
PMC3177100							21925344				Sensitivity to the taste of 6-n-propylthiouracil (PROP) (a bitter chemical related to the phenylthiocarbamide found in cruciferous vegetables) has been related to dietary intake or preferences of cruciferous vegetables among adults and young children but not middle-aged children or adolescents. We hypothesized that PROP taste sensitivity is related to lower reported dietary intake of cruciferous vegetables, primarily among younger children (ie, a moderating effect of child age). This study examined the relationship of PROP sensitivity to reported dietary intake across 3 days in 2 age groups of youth (9-10 and 17-18 years) while statistically controlling for physical activity, social desirability, and reporting bias. Cross-sectional design was used with a multiethnic (white, African American, Hispanic, etc) sample of 843 men and women. Children were recruited from and data were collected in local elementary and high schools that had at least 30% ethnic minority enrollment. Children providing nonplausible reports of dietary intake were deleted from the analyses. Body mass index was calculated and expressed in z scores. Energy intake and physical activity were measured by 3 telephone-conducted 24-hour dietary recalls with the Nutrient Data System for Research and 5 days of Actigraph (ActiGraph, Shalimar, Florida) activity monitor. The primary analyses included 347 students. 6-n-Propylthiouracil sensitivity was not related to intake of cruciferous vegetables. Intakes of the cruciferous vegetables were low, which may explain the lack of relationship. Copyright 2011 Elsevier Inc. All rights reserved.	Baranowski, Tom
Baranowski, Janice C
Watson, Kathleen B
Jago, Russell
Islam, Noemi
Beltran, Alicia
Martin, Shelby J
Nguyen, Nga
Tepper, Beverly J
CA116766 (United States NCI NIH HHS)
R01 CA116766-04 (United States NCI NIH HHS)		http://libux.utmb.edu/login?url=http://ovidsp.ovid.com/ovidweb.cgi?T=JS&CSC=Y&NEWS=N&PAGE=fulltext&D=medl&AN=21925344http://uu6jc8mv6v.search.serialssolutions.com/?sid=OVID:Ovid+MEDLINE%28R%29+%3C2010+to+May+Week+4+2014%3E&genre=article&id=pmid:21925344&id=doi:10.1016%2Fj.nutres.2011.07.004&issn=0271-5317&volume=31&issue=8&spage=594&pages=594-600&date=2011&title=Nutrition+Research&atitle=6-n-propylthiouracil+taster+status+not+related+to+reported+cruciferous+vegetable+intake+among+ethnically+diverse+children.&aulast=Baranowski&pid=%3Cauthor%3EBaranowski+T%3C%2Fauthor%3E&%3CAN%3E21925344%3C%2FAN%3E		Department of Pediatrics, Baylor College of Medicine, USDA/ARS Children's Nutrition Research Center, Houston, TX 77030, USA. tbaranow@bcm.edu						MEDLINE	Ovid Technologies	English

T. Baranowski, D. Abdelsamad, J. Baranowski, T. O'Connor, D. Thompson, A. Barnett, E. Cerin and T. Chen	2012	Impact of an active video game on healthy children's physical activity		Pediatrics			129		3	e636-42						Comparative Study; Randomized Controlled Trial; Research Support, N.I.H., Extramural; Research Support, U.S. Gov't, Non-P.H.S.		Impact of an active video game on healthy children's physical activity								Pubmed 22371457						CN-00842622				OBJECTIVE: This naturalistic study tests whether children receiving a new (to them) active video game spontaneously engage in more physical activity than those receiving an inactive video game, and whether the effect would be greater among children in unsafe neighborhoods, who might not be allowed to play outside. METHODS: Participants were children 9 to 12 years of age, with a BMI >50th percentile, but <99th percentile; none of these children a medical condition that would preclude physical activity or playing video games. A randomized clinical trial assigned children to receiving 2 active or 2 inactive video games, the peripherals necessary to run the games, and a Wii console. Physical activity was monitored by using accelerometers for 5 weeks over the course of a 13-week experiment. Neighborhood safety was assessed with a 12 item validated questionnaire. RESULTS: There was no evidence that children receiving the active video games were more active in general, or at anytime, than children receiving the inactive video games. The outcomes were not moderated by parent perceived neighborhood safety, child BMI z score, or other demographic characteristics. CONCLUSIONS: These results provide no reason to believe that simply acquiring an active video game under naturalistic circumstances provides a public health benefit to children.			http://onlinelibrary.wiley.com/o/cochrane/clcentral/articles/622/CN-00842622/frame.html										
M. Barbour, C. Garber, K. Agarwal, R. Malhotra and G. Heller	1992	Effect of dipyridamole therapy on myocardial ischemia in patients with stable angina pectoris receiving concurrent anti-ischemic therapy		American journal of cardiology			69		5	449-52						Clinical Trial; Randomized Controlled Trial; Research Support, Non-U.S. Gov't		Effect of dipyridamole therapy on myocardial ischemia in patients with stable angina pectoris receiving concurrent anti-ischemic therapy								Pubmed 1736604						CN-00081458				The effects of oral dipyridamole on exercise performance and anginal symptoms were evaluated in 15 men with stable angina pectoris. In a double-blind, randomized, crossover design, patients received 75 mg of dipyridamole or placebo every 8 hours for 2 weeks in addition to their previously prescribed cardiac medications. Graded exercise tolerance testing was performed twice before randomization, at the end of each treatment period, and after single-blind placebo washout. When compared with baseline tests, the time to onset of 0.1 mV ST-segment depression was similar between dipyridamole and placebo treatments (316 +/- 89 vs 345 +/- 102 seconds, respectively, p = not significant). No significant differences existed between treatments in the peak systolic blood pressure-heart rate product or in the duration of exercise. Angina pectoris occurred during all 3 baseline exercise tests in 7 of the 15 subjects; the time to onset of angina was unchanged by either treatment. Analysis of symptom diaries conducted in 13 patients revealed no significant alteration in reported anginal symptoms during dipyridamole treatment compared with placebo treatment (0.6 +/- 0.9 vs 0.3 +/- 0.4 episodes per week). Ambulatory electrocardiographic monitoring in 12 patients revealed few episodes of ischemia during daily activities with no alteration in frequency of episodes during treatment periods. Plasma concentrations of dipyridamole did not correspond with the outcomes of exercise testing. It is concluded that chronic oral dipyridamole therapy given in its usual clinical dose does not adversely affect exercise performance, daily anginal episodes or ambulatory ischemia in patients receiving concurrent anti-ischemic medication.			http://onlinelibrary.wiley.com/o/cochrane/clcentral/articles/458/CN-00081458/frame.html										
F. Baria, M. A. Kamimura, C. M. Avesani, B. Lindholm, P. Stenvinkel, S. A. Draibe and L. Cuppari	2011	Activity-related energy expenditure of patients undergoing hemodialysis		Journal of Renal Nutrition			21		3	226-34					May	Research Support, Non-U.S. Gov't		Activity-related energy expenditure of patients undergoing hemodialysis	J Ren Nutr	1532-8503												21055966				OBJECTIVES: The aim of this study was to evaluate the activity-related energy expenditure (AEE) of patients undergoing hemodialysis (HD) and to compare it with that of healthy controls.
DESIGN: This was a cross-sectional study.
SETTING: This was an in-center study conducted at the Dialysis Unit, Nephrology Division, Federal University of Sao Paulo-Oswaldo Ramos Foundation, Brazil.
PATIENTS AND METHODS: AEE was evaluated in 32 patients undergoing HD (20 men, aged: 46.3 + 12.2 years). A subgroup consisting of 22 patients was pair-matched by gender and age with 22 sedentary, healthy individuals. AEE was measured over a period of 5 days using a portable physical activity monitor. Body fat and lean body mass were assessed by dual energy X-ray absorptiometry and body cell mass by bioelectrical impedance analysis.
RESULTS: AEE correlated positively with lean body mass and body cell mass, and negatively with age, body fat, and body mass index. From the multiple regression analysis, it was found that age and lean body mass (r(2) = 0.32) or body cell mass (r(2) = 0.30) were the best among the variables that explained variations in AEE. AEE of HD patients in comparison with healthy controls was found to be lower on dialysis days (234 [9.5 to 1,145] kcal/day vs. 565 [214 to 1,319] kcal/day, median [range]; P < .01) as well as on nondialysis days (369 [89.5 to 1,242] kcal/day vs. 565 [214 to 1,319] kcal/day; P = .02). Total energy expenditure of the HD patients on dialysis days (2,051 + 289 kcal/day) as well as nondialysis days (2,202 + 283 kcal/day) was also found to be lower in comparison with controls (2,514 + 307 kcal/day; P < .01). The average contribution of the AEE toward total energy expenditure in HD patients was 15%, whereas in controls it was 24% (P = .03).
CONCLUSION: As compared with sedentary, healthy individuals, AEE was reported to be considerably lower in HD patients. Copyright 2011 National Kidney Foundation, Inc. Published by Elsevier Inc. All rights reserved.	Baria, Flavia
Kamimura, Maria Ayako
Avesani, Carla Maria
Lindholm, Bengt
Stenvinkel, Peter
Draibe, Sergio Antonio
Cuppari, Lilian		http://libux.utmb.edu/login?url=http://ovidsp.ovid.com/ovidweb.cgi?T=JS&CSC=Y&NEWS=N&PAGE=fulltext&D=medl&AN=21055966http://uu6jc8mv6v.search.serialssolutions.com/?sid=OVID:Ovid+MEDLINE%28R%29+%3C2010+to+May+Week+4+2014%3E&genre=article&id=pmid:21055966&id=doi:10.1053%2Fj.jrn.2010.06.022&issn=1051-2276&volume=21&issue=3&spage=226&pages=226-34&date=2011&title=Journal+of+Renal+Nutrition&atitle=Activity-related+energy+expenditure+of+patients+undergoing+hemodialysis.&aulast=Baria&pid=%3Cauthor%3EBaria+F%3C%2Fauthor%3E&%3CAN%3E21055966%3C%2FAN%3E		Nutrition Program, Federal University of Sao Paulo, Sao Paulo, Brazil.						MEDLINE	Ovid Technologies	English

R. Barker, S. Brauer and R. Carson	2009	Training-induced changes in the pattern of triceps to biceps activation during reaching tasks after chronic and severe stroke		Experimental brain research			196		4	483-96						Randomized Controlled Trial		Training-induced changes in the pattern of triceps to biceps activation during reaching tasks after chronic and severe stroke								Pubmed 19504088						CN-00719229				This exploratory study was undertaken to investigate the mechanisms that contributed to improvements in upper limb function following a novel training program. Surface electromyography (EMG) was used to examine training-induced changes in the pattern of triceps and biceps activation during reaching tasks in stroke survivors with severe paresis in the chronic stage of recovery. The EMG data were obtained in the context of a single blind randomised clinical trial conducted with 42 stroke survivors with minimal upper limb muscle activity and who were more than 6 months post-stroke. Of the 33 participants who completed the study, 10 received training of reaching using a non-robotic upper limb training device, the SMART Arm, with EMG triggered functional electrical stimulation (EMG-stim), 13 received training of reaching using the SMART Arm alone, and 10 received no intervention. Each intervention group engaged in 12 1-h training sessions over a 4-week period. Clinical and laboratory measures of upper limb function were administered prior to training (0 weeks), at completion (4 weeks) and 2 months (12 weeks) after training. The primary outcome measure was 'upper arm function' which is Item 6 of the Motor Assessment Scale (MAS). Laboratory measures consisted of two multijoint reaching tasks to assess 'maximum isometric force' and 'maximum distance reached'. Surface EMG was used to monitor triceps brachii and biceps brachii during the two reaching tasks. To provide a comparison with normal values, seven healthy adults were tested on one of the reaching tasks according to the same procedure. Study findings demonstrated a statistically significant improvement in upper limb function for stroke participants in the two training groups compared to those who received no training however no difference was found between the two training groups. For the reaching tasks, all stroke participants, when compared to normal healthy adults, exhibited lower triceps and biceps activation and a lower ratio of triceps to biceps activation. Following training, stroke participants demonstrated increased triceps activation and an increased ratio of triceps to biceps activation for the task that was trained. Better performance was associated with greater triceps activation and a higher ratio of triceps to biceps activation. The findings suggest that increased activation of triceps as an agonist and an improved coordination between triceps and biceps could have mediated the observed changes in arm function. The changes in EMG activity were small relative to the changes in arm function indicating that factors, such as the contribution of other muscles of reaching, may also be implicated.			http://onlinelibrary.wiley.com/o/cochrane/clcentral/articles/229/CN-00719229/frame.html										
P. Barlas, D. Walsh, G. Baxter and J. Allen	2000	Delayed onset muscle soreness: effect of an ischaemic block upon mechanical allodynia in humans		Pain			87		2	221-5						Clinical Trial; Randomized Controlled Trial		Delayed onset muscle soreness: effect of an ischaemic block upon mechanical allodynia in humans								Pubmed 10924815						CN-00298754				The current study, for which ethical approval was obtained, was designed to assess the extent to which the tenderness or mechanical allodynia observed in delayed onset muscle soreness (DOMS) might be mediated by large diameter myelinated nerve fibres. Healthy human volunteers were recruited and randomly allocated to one of three groups: Normal-Control, Ischaemic-Control, and Test-DOMS (total n=21; n=7 in each group). In the Normal-Control group, subjects attended on a single occasion for assessment of mechanical pain threshold (MPT) at standardized sites over the biceps brachii using a pressure algometer for a period of 20 min. In both remaining groups, ischaemia was induced in subjects' non-dominant upper limbs by elevation of the limb, followed by application of a sphygmomanometer cuff at a pressure of 250 mmHg. Throughout the period of the block (20-40 min), sharp/blunt sensation was assessed at regular intervals. MPT was assessed upon inflation of the cuff and reassessed at 10 min intervals until deflation. In the two ischaemic block groups, current level of pain was also monitored using a computerized visual analogue scale (VAS) at the beginning and end of the procedure. Subjects in the Test-DOMS group attended 48 h prior to ischaemic block for induction of DOMS using a standardized regime of eccentric exercise, but thereafter were treated in exactly the same manner as the Ischaemic-Control group. Results showed a significant (P<0.05; ANOVA) increase in MPT in the Test-DOMS group by the 20 min point, corresponding to a 'normalization' of MPT; loss of the ability to distinguish between sharp/blunt sensation accompanied such changes. Parallel increases in reported pain were seen in both groups undergoing ischaemic block, indicating that the procedure did not alter nociception. While not definitive, these results suggest that altered processing of activity in large diameter (myelinated) afferents might underlie the mechanical allodynia observed in DOMS; thus, this is an area which warrants further investigation.			http://onlinelibrary.wiley.com/o/cochrane/clcentral/articles/754/CN-00298754/frame.html										
C. Barrios, M. Hadala, I. Almansa, F. Bosch-Morell, J. Palanca and F. Romero	2011	Metabolic muscle damage and oxidative stress markers in an America's Cup yachting crew		European journal of applied physiology			111		7	1341-50						Randomized Controlled Trial; Research Support, Non-U.S. Gov't		Metabolic muscle damage and oxidative stress markers in an America's Cup yachting crew								Pubmed 21153417						CN-00802201				Activities of enzymes involved in muscle damage [creatine kinase (CK) and aspartate aminotransferase (AST)] and levels of malondialdehyde (MDA) as a marker of oxidative stress were monitored in the plasma of 27 members of an America's Cup yachting crew. The preventive benefits of allopurinol on muscle damage were also tested. In racing period A, the crew was divided into two groups according to their tasks on board. Blood samples from all 27 sailors were obtained before the start of a 5-day fleet race, after the last race, and after the ten match races. In period B, crew members were divided at random into two groups. One group (13 participants) received 300 mg/day of allopurinol 3 h before racing. The other ten members received placebo. Blood samples were collected just before and after the second round of the Louis Vuitton Cup. All participants showed increased CK and AST activities after the racing period A. The increase in CK activity was highest in sailors involved in strenuous physical work. At the end of period A, plasma MDA levels were higher in all participants as compared with non-participant athletes. In period B, a significant decrease in CK activity, but not in AST, appeared among participants receiving allopurinol. Plasma MDA decreased in sailors treated with allopurinol, but this reduction did not reach statistical significance. America's Cup is a sailing sport with high physical demands, as shown by the increase in muscle-damage markers. Treatment with allopurinol appeared to decrease the levels of muscle damage markers.			http://onlinelibrary.wiley.com/o/cochrane/clcentral/articles/201/CN-00802201/frame.html										
R. Barroso, C. Silva-Batista, V. Tricoli, H. Roschel and C. Ugrinowitsch	2013	The effects of different intensities and durations of the general warm-up on leg press 1RM		Journal of strength and conditioning research			27		4	1009-13						Journal: Article		The effects of different intensities and durations of the general warm-up on leg press 1RM								Pubmed 22692116						CN-00960768				The precision of maximum strength assessments (1 repetition maximum; 1RM) is important to evaluate the functional capacity and to prescribe and monitor the training load. Several factors can affect the precision of 1RM tests, including the warm-up procedure. General and specific warm-up routines are recommended to enhance performance. The effects of a specific warm-up have already been acknowledged in improving performance. However, the effects of a general warm-up (GWU) are unclear but seem to depend on its ability to increase muscle temperature while avoiding fatigue. Furthermore, temperature elevation is dependent on both the duration and the intensity of the activity, which may eventually affect 1RM performance. The objective of this study was to investigate the effect of different intensities and durations of GWU on 1RM performance. Sixteen strength-trained men were tested for 1RM leg press after 4 GWU conditions after specific warm-up: short duration and low intensity (SDLI; i.e., 5 minutes at 40% V[Combining Dot Above]O2max), long duration and low intensity (LDLI; i.e., 15 minutes at 40% V[Combining Dot Above]O2max), short duration and moderate intensity (SDMI; i.e., 5 minutes at 70% V[Combining Dot Above]O2max), long duration and moderate intensity (LDMI; i.e., 15 minutes at 70% V[Combining Dot Above]O2max), and the control (CTRL) no-GWU condition. Leg press 1RM values were higher (on average 3%) when subjects performed LDLI (367.8 ± 70.1 kg; p = 0.01), compared with the other 4 conditions. After the LDMI condition, 1RM values were lower (on average -4%) than in the other 4 conditions (345.6 ± 70.5 kg; p = 0.01). There were no differences between SDMI, SDLI, and CTRL (359.4 ± 69.2 kg, 359.1 ± 69.3 kg, and 359.4 ± 70.4 kg, respectively; p = 0.99). According to our results, long-duration low-intensity general warm-up seems be appropriately to improve 1RM performance in strength-trained individuals.			http://onlinelibrary.wiley.com/o/cochrane/clcentral/articles/768/CN-00960768/frame.html										
W. Barroso, P. Jardim, P. Vitorino, A. Bittencourt and F. Miquetichuc	2008	[The influence of programmed physical activity on blood pressure of hypertensive elderly patients on non-pharmacological treatment]		Revista da Associação Médica Brasileira (1992)			54		4	328-33						Comparative Study; English Abstract; Randomized Controlled Trial		[The influence of programmed physical activity on blood pressure of hypertensive elderly patients on non-pharmacological treatment]								Pubmed 18719791						CN-00706027				OBJECTIVE: Assess the influence of physical activity on the blood pressure of hypertensive elderly patients on non-pharmacological treatment (NPT). METHODS: The authors studied men and women, over 60 years, with stage I hypertension who were not using antihypertensive medication. These patients had been randomly allocated to one of two groups: Control Group (CG) - oriented to NPT; and Study Group (SG) - NPT and a program that included supervised physical activity consisting of 1-hour sessions, 3 times a week. Duration of the study was 6 months. Screening and follow-up tests every 3 months, at Visits 1, 2 and 3 included a clinical evaluation, ECG, a treadmill stress test, Ambulatory Blood Pressure Measurement (ABPM) and an Echocardiogram. The authors used the Friedman test for the evolutionary analysis of the intra-groups means and Student's t test to compare independent data between groups. RESULTS: Twenty-four patients were randomized in the SG (5 men) and 21 in the CG (4 men). The 6-month follow-up period was completed by 22 patients in the SG and 13 in the CG. Blood pressures found by the ABPM in V1, V2 and V3 were 134.2 +/-14.5, 136.1 +/-9 and 143.7+/-13.9 mmHg for Systolic Blood Pressure in the CG; and 135.6 +/-11.4, 138.7 +/-12.2 and 133.9 +/-8.5 mmHg in the SG. For Diastolic Blood Pressure, values in the CG were 78.7+/-5.8, 82.3+/-6.2 and 83.3 +/-9.2 mmHg; and in the SG, 80.1 +/-6.8, 81+/-6.6 and 80.8 +/-7.3 mmHg. CONCLUSION: Programmed and supervised physical activity was more efficient for maintaining adequate blood pressure control in these elderly with stage I hypertension in the study group, when compared to the control group.			http://onlinelibrary.wiley.com/o/cochrane/clcentral/articles/027/CN-00706027/frame.html										
V. Barry, A. McClain, S. Shuger, X. Sui, J. Hardin, G. Hand, S. Wilcox and S. Blair	2011	Using a technology-based intervention to promote weight loss in sedentary overweight or obese adults: A randomized controlled trial study design		Diabetes, Metabolic Syndrome and Obesity: Targets and Therapy			4			67-77						Journal: Article		Using a technology-based intervention to promote weight loss in sedentary overweight or obese adults: A randomized controlled trial study design														CN-00887990				Purpose: The SenseWear Armband is an activity monitor developed to improve lifestyle self-monitoring. Currently, few studies assess electronic self-monitoring and weight loss with a lifestyle intervention program. To our knowledge, only one study has used the SenseWear Armband in combination with a lifestyle intervention to improve weight loss, and no studies have evaluated whether a self-monitoring intervention based solely on the armband can promote weight loss. Consequently, the aims of the study were to assess weight loss from electronic self-monitoring, to compare these values to the lifestyle intervention and standard care groups, and to compare weight loss with lifestyle intervention with and without the armband. Patients and methods: We recruited 197 sedentary overweight or obese adults (age, 46.8 + 10.8 years; BMI, 33.3 + 5.2 kg/m<sup>2</sup>) to participate in the 9-month study. Participants were randomized into one of four weight loss groups: 1) the standard care group received a selfdirected weight loss program, complete with an evidence-based weight loss manual (standard care, n = 50); 2) a 14-week group-based behavioral weight loss program followed by weekly, biweekly, and monthly telephone counseling calls (GWL, n = 49); 3) the use of the armband to help improve lifestyle self-monitoring (SWA alone, n = 49); or (4) the group-based behavioral weight loss program and follow-up telephone counseling calls plus the armband (GWL + SWA, n = 49). All participants received the evidence-based weight loss manual at baseline. All measures were performed at baseline and months 4 and 9. The primary outcomes were weight loss and waist circumference reduction. Results: This study is a well-designed randomized controlled study powered to detect a 0.5-kg weight loss and 0.6-cm waist circumference reduction in overweight and obese sedentary adults. Conclusion: Innovative technologies are providing lifestyle self-monitoring and weight loss tools. Utilizing these technologies may be an important step in improving the current obesity epidemic. 2011 Sibal et al.			http://onlinelibrary.wiley.com/o/cochrane/clcentral/articles/990/CN-00887990/frame.html										
J. Bartfield, V. Stevens, G. Jerome, B. Batch, B. Kennedy, W. Vollmer, D. Harsha, L. Appel, R. Desmond and J. Ard	2011	Behavioral transitions and weight change patterns within the PREMIER trial		Obesity (Silver Spring, Md.)			19		8	1609-15						Multicenter Study; Randomized Controlled Trial; Research Support, N.I.H., Extramural		Behavioral transitions and weight change patterns within the PREMIER trial								Pubmed 21455122						CN-00812180				Little is known about the transition in behaviors from short-term weight loss to maintenance of weight loss. We wanted to determine how short-term and long-term weight loss and patterns of weight change were associated with intervention behavioral targets. This analysis includes overweight/obese participants in active treatment (n = 507) from the previously published PREMIER trial, an 18-month, multicomponent lifestyle intervention for blood pressure reduction, including 33 intervention sessions and recommendations to self-monitor food intake and physical activity daily. Associations between behaviors (attendance, recorded days/week of physical activity, food records/week) and weight loss of ?5% at 6 and 18 months were examined using logistic regression. We characterized the sample using 5 weight change categories (weight gained, weight stable, weight loss then relapse, late weight loss, and weight loss then maintenance) and analyzed adherence to the behaviors for each category, comparing means with ANOVA. Participants lost an average of 5.3 ± 5.6 kg at 6 months and 4.0 ± 6.7 kg (4.96% of body weight) by 18 months. Higher levels of attendance, food record completion, and recorded days/week of physical activity were associated with increasing odds of achieving 5% weight loss. All weight change groups had declines in the behaviors over time; however, compared to the other four groups, the weight loss/maintenance group (n = 154) had statistically less significant decline in number of food records/week (48%), recorded days/week of physical activity (41.7%), and intervention sessions attended (12.8%) through 18 months. Behaviors associated with short-term weight loss continue to be associated with long-term weight loss, albeit at lower frequencies. Minimizing the decline in these behaviors may be important in achieving long-term weight loss.			http://onlinelibrary.wiley.com/o/cochrane/clcentral/articles/180/CN-00812180/frame.html										
C. Bartl, D. Stengel, T. Bruckner, I. Rossion, S. Luntz, C. Seiler and F. Gebhard	2011	Open reduction and internal fixation versus casting for highly comminuted and intra-articular fractures of the distal radius (ORCHID): protocol for a randomized clinical multi-center trial		Trials			12			84						Comparative Study; Multicenter Study; Randomized Controlled Trial; Research Support, Non-U.S. Gov't		Open reduction and internal fixation versus casting for highly comminuted and intra-articular fractures of the distal radius (ORCHID): protocol for a randomized clinical multi-center trial								Pubmed 21426543						CN-00786331				BACKGROUND: Fractures of the distal radius represent the most common fracture in elderly patients, and often indicate the onset of symptomatic osteoporosis. A variety of treatment options is available, including closed reduction and plaster casting, K-wire-stabilization, external fixation and open reduction and internal fixation (ORIF) with volar locked plating. The latter is widely promoted by clinicians and hardware manufacturers. Closed reduction and cast stabilization for six weeks is a simple, convenient, and ubiquitously available intervention. In contrast, ORIF requires hospitalization, but allows for functional rehabilitation.Given the lack of randomized controlled trials, it remains unclear whether ORIF leads to better functional outcomes one year after injury than closed reduction and casting. METHODS/DESIGN: ORCHID (Open reduction and internal fixation versus casting for highly comminuted intra-articular fractures of the distal radius) is a pragmatic, randomized, multi-center, clinical trial with two parallel treatment arms. It is planned to include 504 patients in 15 participating centers throughout Germany over a three-year period. Patients are allocated by a central web-based randomization tool.The primary objective is to determine differences in the Short Form 36 (SF-36) Physical Component Score (PCS) between volar locked plating and closed reduction and casting of intraarticular, comminuted distal radius fractures in patients > 65 years of age one year after the fracture. Secondary outcomes include differences in other SF-36 dimensions, the EuroQol-5D questionnaire, the Disability of the Arm, Shoulder, and Hand (DASH) instrument. Also, the range of motion in the affected wrist, activities of daily living, complications (including secondary ORIF and revision surgery), as well as serious adverse events will be assessed. Data obtained during the trial will be used for later health-economic evaluations. The trial architecture involves a central statistical unit, an independent monitoring institute, and a data safety monitoring board. Following approval by the institutional review boards of all participating centers, conduct and reporting will strictly adhere to national and international rules, regulations, and recommendations (e.g., Good Clinical Practice, data safety laws, and EQUATOR/CONSORT proposals). DISCUSSION: To our knowledge, ORCHID is the first multicenter RCT designed to assess quality of life and functional outcomes following operative treatment compared to conservative treatment of complex, intra-articular fractures of the distal radius in elderly patients. The results are expected to influence future treatment recommendations and policies on an international level. TRIAL REGISTRATION: ISRCTN: ISRCTN76120052 Registration date: 31.07.2008; Randomization of first patient: 15.09.2008.			http://onlinelibrary.wiley.com/o/cochrane/clcentral/articles/331/CN-00786331/frame.html										
Y. Barzilay, S. Noam, L. Meir, A. Gail, B. Amit, I. Michal, A. R. Vaccaro and K. Leon	2011	Assessing the outcomes of spine surgery using global positioning systems.[Erratum appears in Spine (Phila Pa 1976). 2011 Jul 15;36(16):1331 Note: Yair, Barzilay [corrected to Barzilay, Yair]]		Spine			36		4	E263-7					Feb 15	Case Reports
Research Support, Non-U.S. Gov't		Assessing the outcomes of spine surgery using global positioning systems.[Erratum appears in Spine (Phila Pa 1976). 2011 Jul 15;36(16):1331 Note: Yair, Barzilay [corrected to Barzilay, Yair]]	Spine	1528-1159												20838367				STUDY DESIGN: Pilot study.
OBJECTIVE: To examine whether surgical outcomes can be assessed objectively by advanced tracking technology, based on Global Positioning Systems (GPS).
SUMMARY OF BACKGROUND DATA: Outcome studies are the commonest way to assess the results of surgical procedures. The success of these efforts is impeded by a number of factors, including the lack of valid outcome measures, difficulty in assessing changes in patients' expectations (response shift) and confounding effects of secondary gains.
METHODS: The measurement of walking speed, distances, and number of walking events per day, claudication index (maximal walking distance), characteristics during motorized trips, and the amount of time spent outdoors were monitored in 2 patients undergoing spine surgery for several weeks using advanced tracking technologies.
RESULTS: In 1 patient, all parameters increased progressively from the time of surgery to the end of the recording period. These findings were consistent with her recovery from surgery. In a second patient, tracking showed the patient's difficulty in mobilizing, leading to the diagnosis of another orthopedic problem, and to total hip replacement surgery.
CONCLUSION: The technology presented in this pilot appears to be useful in understanding a patient's level and breathe of activity. These data will assist in better understanding the limitations imposed by specific musculoskeletal pathology and in monitoring perioperative function and complications and their related causes. Spatial data may indirectly reflect a patient's social and mental conditions. This interdisciplinary pilot may lead to the development of valid outcome measures for a range of medical conditions. Studies comparing questionnaires to this new outcome measure may shed light on issues like response shifts and secondary gain. Norms and clusters of spatial behaviors in different pathologies may enable better patient selection for medical, mental, and surgical interventions.	Barzilay, Yair
Noam, Shoval
Meir, Liebergall
Gail, Auslander
Amit, Birenboim
Michal, Isaacson
Vaccaro, Alexander R
Leon, Kaplan
Comment in: Spine (Phila Pa 1976). 2011 Nov 15;36(24):2101; author reply 1201-2; PMID: 21912310		http://libux.utmb.edu/login?url=http://ovidsp.ovid.com/ovidweb.cgi?T=JS&CSC=Y&NEWS=N&PAGE=fulltext&D=medl&AN=20838367http://uu6jc8mv6v.search.serialssolutions.com/?sid=OVID:Ovid+MEDLINE%28R%29+%3C2010+to+May+Week+4+2014%3E&genre=article&id=pmid:20838367&id=doi:10.1097%2FBRS.0b013e3181da3737&issn=0362-2436&volume=36&issue=4&spage=E263&pages=E263-7&date=2011&title=Spine&atitle=Assessing+the+outcomes+of+spine+surgery+using+global+positioning+systems.&aulast=Barzilay&pid=%3Cauthor%3EBarzilay+Y%3C%2Fauthor%3E&%3CAN%3E20838367%3C%2FAN%3E		Department of Orthopedic Surgery, Hadassah Hebrew University Medical Center, Jerusalem, Israel. dbar@hadassah.org.il						MEDLINE	Ovid Technologies	English

S. Basaria, A. Coviello, T. Travison, T. Storer, W. Farwell, A. Jette, R. Eder, S. Tennstedt, J. Ulloor, A. Zhang, K. Choong, K. Lakshman, N. Mazer, R. Miciek, J. Krasnoff, A. Elmi, P. Knapp, B. Brooks, E. Appleman, S. Aggarwal, G. Bhasin, L. Hede-Brierley, A. Bhatia, L. Collins, N. LeBrasseur, L. Fiore and S. Bhasin	2010	Adverse events associated with testosterone administration		New England journal of medicine			363		2	109-22						Multicenter Study; Randomized Controlled Trial; Research Support, N.I.H., Extramural; Research Support, U.S. Gov't, Non-P.H.S.		Adverse events associated with testosterone administration								Pubmed 20592293						CN-00749356				BACKGROUND: Testosterone supplementation has been shown to increase muscle mass and strength in healthy older men. The safety and efficacy of testosterone treatment in older men who have limitations in mobility have not been studied. METHODS: Community-dwelling men, 65 years of age or older, with limitations in mobility and a total serum testosterone level of 100 to 350 ng per deciliter (3.5 to 12.1 nmol per liter) or a free serum testosterone level of less than 50 pg per milliliter (173 pmol per liter) were randomly assigned to receive placebo gel or testosterone gel, to be applied daily for 6 months. Adverse events were categorized with the use of the Medical Dictionary for Regulatory Activities classification. The data and safety monitoring board recommended that the trial be discontinued early because there was a significantly higher rate of adverse cardiovascular events in the testosterone group than in the placebo group. RESULTS: A total of 209 men (mean age, 74 years) were enrolled at the time the trial was terminated. At baseline, there was a high prevalence of hypertension, diabetes, hyperlipidemia, and obesity among the participants. During the course of the study, the testosterone group had higher rates of cardiac, respiratory, and dermatologic events than did the placebo group. A total of 23 subjects in the testosterone group, as compared with 5 in the placebo group, had cardiovascular-related adverse events. The relative risk of a cardiovascular-related adverse event remained constant throughout the 6-month treatment period. As compared with the placebo group, the testosterone group had significantly greater improvements in leg-press and chest-press strength and in stair climbing while carrying a load. CONCLUSIONS: In this population of older men with limitations in mobility and a high prevalence of chronic disease, the application of a testosterone gel was associated with an increased risk of cardiovascular adverse events. The small size of the trial and the unique population prevent broader inferences from being made about the safety of testosterone therapy. (ClinicalTrials.gov number, NCT00240981.)			http://onlinelibrary.wiley.com/o/cochrane/clcentral/articles/356/CN-00749356/frame.html										
L. Basse, D. Jakobsen, L. Bardram, P. Billesbølle, C. Lund, T. Mogensen, J. Rosenberg and H. Kehlet	2005	Functional recovery after open versus laparoscopic colonic resection: a randomized, blinded study		Annals of surgery			241		3	416-23						Clinical Trial; Randomized Controlled Trial; Research Support, Non-U.S. Gov't		Functional recovery after open versus laparoscopic colonic resection: a randomized, blinded study								Pubmed 15729063						CN-00505242				BACKGROUND: Laparoscopic colonic surgery has been claimed to hasten recovery and reduce hospital stay compared with open operation. Recently, enforced multimodal rehabilitation (fast-track surgery) has improved recovery and reduced hospital stay in both laparoscopic and open colonic surgery. Since no comparative data between laparoscopic and open colonic resection with multimodal rehabilitation are available, the value of laparoscopy per se is unknown. METHODS: In a randomized, observer-and-patient, blinded trial, 60 patients (median age 75 years) underwent elective laparoscopic or open colonic resection with fast-track rehabilitation and planned discharge after 48 hours. Functional recovery was assessed in detail during the first postoperative month. RESULTS: Median postoperative hospital stay was 2 days in both groups, with early and similar recovery to normal activities as assessed by hours of mobilization per day, computerized monitoring of motor activity assessed, pulmonary function, cardiovascular response to treadmill exercise, pain, sleep quality, fatigue, and return to normal gastrointestinal function. There were no significant differences in postoperative morbidity, mortality, or readmissions, although 3 patients died in the open versus nil in the laparoscopic group. CONCLUSION: Functional recovery after colonic resection is rapid with a multimodal rehabilitation regimen and without differences between open and laparoscopic operation. Further large-scale studies are required on potential differences in serious morbidity and mortality.			http://onlinelibrary.wiley.com/o/cochrane/clcentral/articles/242/CN-00505242/frame.html										
A. Bassili, A. Zaki, S. Zaher, I. Sawy, M. Ahmed, M. Omar, T. Omar, R. Bedwani, C. Davies and G. Tognoni	2000	Quality of care of children with chronic diseases in Alexandria, Egypt: the models of asthma, type I diabetes, epilepsy, and rheumatic heart disease. Egyptian-Italian Collaborative Group on Pediatric Chronic Diseases		Pediatrics			106		1	E12								Quality of care of children with chronic diseases in Alexandria, Egypt: the models of asthma, type I diabetes, epilepsy, and rheumatic heart disease. Egyptian-Italian Collaborative Group on Pediatric Chronic Diseases														CN-00361676				OBJECTIVES: To evaluate the quality of care delivered to children suffering from index chronic diseases using specific indicators of health care delivery and to study the predictors of suboptimal quality of care (SQC) and its outcome on children. DESIGN: Over a 9-month period, guidelines for optimal care were formulated. A specific questionnaire for every studied chronic disease was prepared in collaboration with the clinicians in charge of the diseased children (66% pediatricians and pediatric specialists and 34% adult specialists). The clinicians were asked to write the details of daily practice, ie, how these children were managed on a routine basis as well as in an emergency situation. A cross-sectional study was conducted over a 4-month period and included 953 children suffering from bronchial asthma (BA), childhood epilepsy (CE), type I diabetes mellitus (IDDM), and rheumatic heart disease (RHD). A systematic random sample of children was selected from children visiting the ambulatory settings of all children's hospitals. Every fourth child was selected on 2 randomly chosen days each week, while all diseased children admitted in the hospital settings of the children's hospitals during the study were included. A general form describing the impact of the diseases on the child was prepared. A network of clinicians was created in all children's hospitals; seminars were held during which the content validity of the questionnaire was tested. Items were evaluated for their internal consistency using the Cronbach alpha. According to the degree of adherence to the recent therapeutic guidelines concerning selected indicators of the quality of care specific to every disease, children were categorized as receiving optimal quality of care or SQC. These indicators were: the use of inhaled bronchodilators in acute asthmatic attacks in mild asthma and the use of the prophylactic drugs (inhaled sodium cromoglycate or inhaled beclomethasone) in moderate to severe chronic BA in between acute asthmatic attacks; compliance with antiepileptic drugs in epileptic children; regular performance of self-monitoring of blood glucose and/or urine testing in diabetic children; and compliance with prophylactic antibiotics in children suffering from RHD. The records of the outpatient clinics for ambulatory and hospitalized cases were reviewed to assess the degree of compliance with the prescribed management before the index visit. Sociodemographic characteristics and health care system-related predictors of SQC were analyzed via stepwise logistic regression analysis. The impact of illness on the child was assessed by 7 items which were: dependence on parents in domestic activities, level of activity compared with peers, mood compared with peers, level of socializing, degree of discomfort attributable to illness, level of physical disadvantage, and urinary incontinence. Factor analysis with Varimax rotation was performed on items related to the impact of illness. Parental satisfaction with care was rated as excellent, very good, fair, or poor. Information on school outcome was obtained by asking the caretakers whether the child was able to attend school regularly despite his sickness. Scholastic achievement was also rated as excellent, very good, good, and acceptable. Parents were asked whether the child had ever repeated a grade because of his sickness. SETTING: Ambulatory and hospital settings of all children's hospitals in Alexandria, Egypt. RESULTS: Only 52% of mild asthmatics were given inhaled bronchodilators during acute attacks and 6.84% of moderate to severe asthmatics were taking prophylactic drugs (inhaled sodium cromoglycate and/or inhaled beclomethasone) between acute attacks. Similarly, only 53 of 134 (39.6%) of diabetic children were regularly performing self-monitoring of blood glucose and/or urine testing. In contrast, in epileptic children, 121 of 173 (69.9%) were judged as being compliant by their managing clinicians and more than two			http://onlinelibrary.wiley.com/o/cochrane/clcentral/articles/676/CN-00361676/frame.html										
J. Bathon, M. Robles, A. Ximenes, S. Nayiager, J. Wollenhaupt, P. Durez, J. Gomez-Reino, W. Grassi, B. Haraoui, W. Shergy, S. Park, H. Genant, C. Peterfy, J. Becker, A. Covucci, R. D. Moniz, R. Helfrick and R. Westhovens	2011	Sustained disease remission and inhibition of radiographic progression in methotrexate-naive patients with rheumatoid arthritis and poor prognostic factors treated with abatacept: 2-year outcomes		Annals of the rheumatic diseases			70		11	1949-56						Clinical Trial, Phase III; Multicenter Study; Randomized Controlled Trial; Research Support, Non-U.S. Gov't		Sustained disease remission and inhibition of radiographic progression in methotrexate-naive patients with rheumatoid arthritis and poor prognostic factors treated with abatacept: 2-year outcomes								Pubmed 21821865						CN-00806709				OBJECTIVE: To assess the efficacy and safety of abatacept plus methotrexate versus methotrexate alone in early erosive rheumatoid arthritis (RA). METHODS: The AGREE was a 2-year phase IIIb multinational study in early (? 2 years) RA. During the double-blind period (year 1), patients were randomly assigned 1:1 to receive abatacept+methotrexate or methotrexate alone; all patients received open-label abatacept+methotrexate during year 2. Clinical outcomes assessed included 28-joint disease activity score (DAS28) defined remission, low disease activity score (LDAS), American College of Rheumatology (ACR) responses and physical function. Radiographic outcomes were assessed using the Genant-modified Sharp total score (TS). Safety was monitored throughout. RESULTS: Of the 459 patients completing year 1, 433 patients (94.3%) completed year 2. DAS28-defined remission, LDAS, ACR and physical function were sustained through year 2 in the original abatacept+methotrexate group, with 55.2% in remission at 2 years. Upon introduction of abatacept in the methotrexate-alone group, additional patients achieved DAS28-defined remission (44.5% vs 26.9%), LDAS (60.4% vs 43.2%) and improved ACR 70 (49.8% vs 31.7%) for year 2 versus year 1. Less radiographic progression was observed at 2 years in the original abatacept+methotrexate group than the methotrexate-alone group (change in TS 0.84 vs 1.75, p<0.001). No new safety issues were seen. Similar rates of serious adverse events, serious infections and autoimmune events were observed in years 1 and 2. CONCLUSIONS: The AGREE trial was the first to examine the impact of T-cell co-stimulation modulation with abatacept in patients with early erosive RA. Early treatment with abatacept+methotrexate resulted in greater sustainable clinical, functional and radiographic benefits than methotrexate alone, with acceptable safety and tolerability. Trial Registration: NCT00122382.			http://onlinelibrary.wiley.com/o/cochrane/clcentral/articles/709/CN-00806709/frame.html										
M. Baurain, A. d'Hollander, C. Melot, B. Dernovoi and L. Barvais	1991	Effects of residual concentrations of isoflurane on the reversal of vecuronium-induced neuromuscular blockade		Anesthesiology			74		3	474-8						Clinical Trial; Randomized Controlled Trial		Effects of residual concentrations of isoflurane on the reversal of vecuronium-induced neuromuscular blockade								Pubmed 1672059						CN-00073718				Thirty-six anesthetized patients (ASA physical status 1 or 2) undergoing elective surgery were monitored (isometric adductor pollicis mechanical activity) to detect the effects of discontinuing isoflurane anesthesia upon the reversal of vecuronium-induced neuromuscular blockade. Neuromuscular blockade was produced by vecuronium 100 micrograms/kg and additional doses of 20 micrograms/kg until completion of surgery. The patients were randomly divided into three groups: in the control group (n = 12), only fentanyl/N2O was given; in the "isostable" group (n = 12), isoflurane at an end-tidal concentration of 1.25% was maintained throughout anesthesia; in the "isostop" group (n = 12), isoflurane 1.25% was discontinued before neostigmine administration. In all groups, paralysis was antagonized with 15 micrograms/kg intravenous (iv) atropine and 40 micrograms/kg iv neostigmine when the twitch height (0.1 Hz) had regained 25% of its control value. The measured parameters were twitch height, train-of-four, and 50--100-Hz tetanic fade. No significant differences were found among the three groups with respect to the final twitch heights and tetanic fades at 50 Hz. In the isostable group, final mean train-of-four was significantly less (75%) than in the other patients (88%) (P less than 0.01). Mean tetanic fade at 100 Hz was significantly less in the isostable group (31%) than in the isostop group (57%) (P less than 0.01) and control group (84%) (P less than 0.01). We conclude that discontinuing isoflurane anesthesia for 15 min improves the reversal of a vecuronium paralysis.(ABSTRACT TRUNCATED AT 250 WORDS)			http://onlinelibrary.wiley.com/o/cochrane/clcentral/articles/718/CN-00073718/frame.html										
M. Baurain, B. Dernovoi, A. d'Hollander and L. Barvais	1992	The influence of atropine dose on recovery from vecuronium-induced neuromuscular blockade		Anesthesiology			77		1	17-20						Clinical Trial; Randomized Controlled Trial		The influence of atropine dose on recovery from vecuronium-induced neuromuscular blockade								Pubmed 1351705						CN-00084987				To determine whether the dose of atropine affects the rate of neostigmine-induced recovery from vecuronium-induced neuromuscular blockade, the authors monitored isometric adductor pollicis mechanical activity in 36 anesthetized (thiopental, fentanyl, nitrous oxide) adult patients (ASA physical status 1 or 2). Once surgery was completed and twitch height had spontaneously regained 25% of its initial value, the patients were randomly allocated into three groups (A10, A15, A20; n = 12 in each group) according to the dose of atropine (10, 15, or 20 micrograms/kg) that was mixed with 40 micrograms/kg neostigmine. Twitch height, train-of-four, and 50- and 100-Hz tetanic fade were recorded for 15 min after the administration of the reversal agents. No significant differences were found among the three groups in the final twitch height (95% +/- 2%), train-of-four (87% +/- 1%, 88% +/- 2%, 89% +/- 1%), and 50-Hz tetanic fade (90% +/- 1%, 94% +/- 1%, 93% +/- 1%) (mean +/- SEM). Fifteen minutes after reversal, fade in response to 100-Hz tetanus was statistically greater in the A10 group than in the two other groups (70% +/- 3% of control versus 84% +/- 4% and 81% +/- 2%) (mean +/- SEM, P less than 0.05). The present results demonstrate that larger doses of atropine facilitate neostigmine's reversal of vecuronium neuromuscular blockade. The clinical implications of the differences observed in this study remain to be determined.			http://onlinelibrary.wiley.com/o/cochrane/clcentral/articles/987/CN-00084987/frame.html										
P. Beckenkamp, C. Lin, R. Herbert, M. Haas, K. Khera and A. Moseley	2011	EXACT: exercise or advice after ankle fracture. Design of a randomised controlled trial		BMC musculoskeletal disorders			12			148						Comparative Study; Randomized Controlled Trial; Research Support, Non-U.S. Gov't		EXACT: exercise or advice after ankle fracture. Design of a randomised controlled trial								Pubmed 21726463						CN-00814321				BACKGROUND: Ankle fractures are common. Management of ankle fractures generally involves a period of immobilisation followed by rehabilitation to reduce pain, stiffness, weakness and swelling. The effects of a rehabilitation program are still unclear. However, it has been shown that important components of rehabilitation programs may not confer additional benefits over exercise alone. The primary aim of this trial is to determine the effectiveness and cost-effectiveness of an exercise-based rehabilitation program after ankle fracture, compared to advice alone. METHODS/DESIGN: A pragmatic randomised trial will be conducted. Participants will be 342 adults with stiff, painful ankles after ankle fracture treated with immobilisation. They will be randomly allocated using a concealed randomisation procedure to either an Advice or Rehabilitation group. Participants in the Advice group will receive verbal and written advice about exercise at the time of removal of immobilisation. Participants in the Rehabilitation group will be provided with a 4-week rehabilitation program that is designed, monitored and progressed by a physiotherapist, in addition to verbal and written advice. Outcomes will be measured by a blinded assessor at 1, 3 and 6 months. The primary outcomes will be activity limitation and quality-adjusted life years. DISCUSSION: This pragmatic trial will determine if a rehabilitation program reduces activity limitation and improves quality of life, compared to advice alone, after immobilisation for ankle fracture.			http://onlinelibrary.wiley.com/o/cochrane/clcentral/articles/321/CN-00814321/frame.html										
R. Beeler, A. Schoenenberger, P. Bauer, R. Kobza, M. Bergner, X. Mueller, R. Schlaepfer, M. Zuber, S. Erne and P. Erne	2014	Improvement of cardiac function with device-based diaphragmatic stimulation in chronic heart failure patients: The randomized, open-label, crossover Epiphrenic II Pilot Trial		European journal of heart failure			16		3	342-9						Journal: Article		Improvement of cardiac function with device-based diaphragmatic stimulation in chronic heart failure patients: The randomized, open-label, crossover Epiphrenic II Pilot Trial														CN-00985016				Aims: Device-based pacing-induced diaphragmatic stimulation (PIDS) may have therapeutic potential for chronic heart failure (HF) patients. We studied the effects of PIDS on cardiac function and functional outcomes. Methods and results: In 24 chronic HF patients with CRT, an additional electrode was attached to the left diaphragm. Randomized into two groups, patients received the following PIDS modes for 3 weeks in a different sequence: (i) PIDS off (control group); (ii) PIDS 0 ms mode (PIDS simultaneously with ventricular CRT pulse); or (iii) PIDS optimized mode (PIDS with optimized delay to ventricular CRT pulse). For PIDS optimization, acoustic cardiography was used. Effects of each PIDS mode on dyspnoea, power during exercise testing, and LVEF were assessed. Dyspnoea improved with the PIDS 0 ms mode (P =0.057) and the PIDS optimized mode (P =0.034) as compared with the control group. Maximal power increased from median 100.5 W in the control group to 104.0 W in the PIDS 0 ms mode (P =0.092) and 109.5 W in the PIDS optimized mode (P = 0.022). Median LVEF was 33.5% in the control group, 33.0% in the PIDS 0 ms mode, and 37.0% in the PIDS optimized mode (P = 0.763 and P=0.009 as compared with the control group, respectively). PIDS was asymptomatic in all patients. Conclusion PIDS improves dyspnoea, working capacity, and LVEF in chronic HF patients over a 3 week period in addition to CRT. This pilot study demonstrates proof of principle of an innovative technology which should be confirmed in a larger sample. 2013 European Society of Cardiology.			http://onlinelibrary.wiley.com/o/cochrane/clcentral/articles/016/CN-00985016/frame.html										
A. Beg, K. Saleena, A. Naqeeb, B. Dar and F. Sofi	2001	Effect of oral clonidine premedication on anxiety and sedation in patients undergoing TURP under spinal anaesthesia		JK Practitioner			8		1	15-7						Journal: Article		Effect of oral clonidine premedication on anxiety and sedation in patients undergoing TURP under spinal anaesthesia														CN-00342799				Sixty patients were studied to find out the effect of oral clonidine premedication on sedation and anxiety in patients undergoing trans-urethral resection of prostrate (TURP) under spinal anaesthesia with 5% Lidocaine. The patients were all males and of ASA physical status II in the age range of 50-70 years. Patients were randomly allocated to study group & control group consisting of 30 patients each. 150mg of oral clonidine was compared with a placebo given orally 90 minutes before lidocaine spinal anaesthesia in this double blind study. Anxiolysis was assessed by a 100 mm visual Analogue Scale (VAS) and sedation was assessed by a four point scale. Clonidine produce significant anxiolysis before and during spinal anaesthesia (p <0.001) Clonidine also produced grade II sedation in significant number of patients (33.33%) during spinal anaesthesia and in the post-operative period (p<0.25, <0.01 respectively).			http://onlinelibrary.wiley.com/o/cochrane/clcentral/articles/799/CN-00342799/frame.html										
A. Bélanger-Gravel, G. Godin, A. Bilodeau and P. Poirier	2013	The effect of implementation intentions on physical activity among obese older adults: a randomised control study		Psychology & health			28		2	217-33						Journal: Article		The effect of implementation intentions on physical activity among obese older adults: a randomised control study								Pubmed 23005579						CN-00906364				Objectives: Physical activity is a key factor for healthy ageing and obesity management. The aim of this study was to test the effect of implementation intentions (IIs) on physical activity and body weight among inactive obese older adults. Design and measures: At baseline, 101 obese (classes I and II) older adults were randomised to an experimental or a control condition. IIs were delivered in the experimental condition in addition to the common intervention activities. Physical activity (primary outcome) was assessed by means of pedometers. The effect of IIs on body weight (secondary outcome) was also evaluated. Results: No main effects for IIs were observed for all outcomes (ps?>?0.21). A significant time?×?condition interaction was observed for the number of steps per day (p?=?0.01). At the 6-month follow-up, the improvement in physical activity was greater among participants in the experimental condition (d?=?0.59). None of the measured cognitions moderated or mediated IIs. Conclusion: Results suggest that IIs could be appropriate to favour the maintenance of physical activity among inactive obese older adults. However, this technique seems to have limited impacts over and above common intervention activities on weight loss.			http://onlinelibrary.wiley.com/o/cochrane/clcentral/articles/364/CN-00906364/frame.html										
G. Bell, V. Harber, T. Murray, K. Courneya and W. Rodgers	2010	A comparison of fitness training to a pedometer-based walking program matched for total energy cost		Journal of physical activity & health			7		2	203-13						Comparative Study; Randomized Controlled Trial; Research Support, Non-U.S. Gov't		A comparison of fitness training to a pedometer-based walking program matched for total energy cost								Pubmed 20484759						CN-00773075				BACKGROUND: Fitness and health variables were measured in 128 sedentary men and women randomly assigned to 6 months of fitness training (F), a walking program (W), or a control (C) group. METHODS: The F program gradually increased volume and intensity until 4 d/wk of training, at 70% of peak VO2 for 43 min/session was prescribed while the W group performed daily walking monitored with pedometers and increased until 10,000 steps x d-1 were prescribed. Total weekly energy expenditure was matched between the activity groups. The control group was asked to maintain their usual activity. RESULTS: Body mass, waist circumference, waist/hip ratio, resting HR were reduced in all groups after 6 months (P < .05). Fasting glucose, glucose tolerance, and total cholesterol were similarly improved in all groups (P < .05). Blood pressure and HR decreased during submaximal exercise in all groups (P < .05) but rating of perceived exertion (RPE) was decreased only in the F group (P < .05). Only the F participants showed a significant increase in ventilatory threshold (VT; ~15%) and peak VO2 (~9%) after 6 months. CONCLUSIONS: Supervised fitness training in previously sedentary adults produced greater improvements in submaximal RPE, BP(sys), VT, and peak VO2 but not other fitness and health-related variables compared with a pedometer-based walking program matched for total energy cost.			http://onlinelibrary.wiley.com/o/cochrane/clcentral/articles/075/CN-00773075/frame.html										
H. Bell, D. Ramsaroop and J. Duffin	2003	The respiratory effects of two modes of passive exercise		European journal of applied physiology			88		6	544-52						Clinical Trial; Comparative Study; Controlled Clinical Trial; Research Support, Non-U.S. Gov't		The respiratory effects of two modes of passive exercise								Pubmed 12560953						CN-00435145				We monitored gas exchange and muscle activity during two commonly used modes of passive leg exercise as a means of assessing the degree of passivity associated with these techniques. Additionally, we measured the rapid changes in ventilation at the start and end of the passive exercise to assess changes that occur in the fast exercise drive to breathe during passive exercise. We monitored seven subjects at rest and during 5 min of passive exercise using (1) cycling movements performed on a tandem bicycle and (2) leg extension movements performed in a chair apparatus. The increase in measured parameters from rest to passive exercise were all higher while using the tandem bicycle compared to the chair apparatus: ventilation [3.09 (0.63) versus 0.35 (0.38) l x min(-1)], leg muscle electromyogram [8.3 (1.6) versus 1.6 (0.6) microV], carbon dioxide production [0.092 (0.018) versus -0.002 (0.001) l x min(-1)] and oxygen consumption [0.158 (0.046) versus -0.008 (0.007) l x min(-1)]. Passive exercise on the tandem bicycle was also associated with a significantly larger fast exercise drive to breathe at both the start and end of motion, compared to the chair apparatus [start: 5.59 (0.74) versus 3.08 (0.79) l x min(-1), end: 3.38 (0.79) versus 1.75 (0.54) l x min(-1)]. The fast exercise drive to breathe at the end of exercise was significantly smaller (60%) than at the start for both modes. We conclude that passive exercise on an upright bicycle contains a significant active component that contributes both neural and metabolic influences toward the physiological adjustments observed. Furthermore, we conclude that adaptation occurs in the fast exercise drive to breathe accompanying passive limb movement.			http://onlinelibrary.wiley.com/o/cochrane/clcentral/articles/145/CN-00435145/frame.html										
D. Benett, D. Gillis, P. L. Gross, M. Romanow and A. Sanchez	1989	Comparison of integrated electromyographic activity and lumbar curvature during standing and during sitting in three chairs		Physical therapy			69		11	902-13						Journal: Article		Comparison of integrated electromyographic activity and lumbar curvature during standing and during sitting in three chairs														CN-00381438				The purposes of this study were to monitor the integrated electromyographic activity of the erector spinae (ES) muscles and to measure lumbar curvature (LC) during static and dynamic postures in three chairs - a Balans Multi-Chair (BC), an office chair (OC), and a straight-back chair (SBC) - and during standing. Integrated electromyographic data were recorded in relaxed and erect postures at L2 and L5 in 20 volunteers. Lumbar curvature was measured with a flexible ruler. Analyses of variance for repeated measures (p = .05) and paired t tests were used to compare the IEMG and Lc measurements. During relaxed postures, there was more IEMG activity and greater LC instanding than in the OC or the SBC. During erect postures, there was more IEMG activity in standing than in the OC and no difference in LC between chairs. The IEMG activity at L5 was greatest on the left side across chairs. In typing and writing, significant differences in IEMG activity were found between sides, but not between chairs. The LC was greater in the BC than in SBC in relaxed sitting, typing, and writing. The pattern of IEMG activity is not similar to corresponding LC measurements. Care and prevention of low back injury is a critical focus in physical therapy. The BC could contribute to treatment. Further research is needed to support its use in back care programs.			http://onlinelibrary.wiley.com/o/cochrane/clcentral/articles/438/CN-00381438/frame.html										
J. Benito Penalva, E. Opisso, J. Medina, M. Corrons, H. Kumru, J. Vidal and J. Valls-Sole	2010	H reflex modulation by transcranial magnetic stimulation in spinal cord injury subjects after gait training with electromechanical systems		Spinal Cord			48		5	400-6					May			H reflex modulation by transcranial magnetic stimulation in spinal cord injury subjects after gait training with electromechanical systems	Spinal Cord	1476-5624												19935755				STUDY DESIGN: Prospective longitudinal study.
OBJECTIVES: The aim of this study was to examine the effects of transcranial magnetic stimulation (TMS) on the soleus H reflex in patients with spinal cord injury (SCI) before and after locomotion training.
SETTING: Neurorehabilitation hospital in Barcelona, Spain.
METHODS: H reflex was elicited in 29 incomplete patients with SCI at 20, 50 and 80 ms after single vertex TMS, and compared with 13 healthy subjects. Patients were subdivided in two groups according to time since injury (<3 months, 3-12 months), and all received training with electromechanical systems. The H reflex modulation pattern to TMS was reassessed and the results were analyzed as a function of change in the patient clinical score.
RESULTS: Healthy subjects showed a significant H reflex facilitation at 20 ms (186.1%) and at 80 ms (190.6%) compared with the control H reflex. In patients, the H reflex facilitation at 20 ms was significantly reduced before training (142.5%, P=0.039) compared with healthy subjects. After training, patients with <3 months exhibited an increase in H reflex facilitation at 20 ms (170.7%, P=0.04), a greater gait velocity (P=0.014) and a positive correlation with the walking index for spinal cord injury (WISCI II) scale (P=0.050), compared with those with >3 months.
CONCLUSIONS: TMS-induced H reflex modulation may help in the assessment of changes in the descending control of leg reflexes. Our results suggest that the changes on reflex modulation in patients with SCI occur within the first 3 months after injury.	Benito Penalva, J
Opisso, E
Medina, J
Corrons, M
Kumru, H
Vidal, J
Valls-Sole, J		http://libux.utmb.edu/login?url=http://ovidsp.ovid.com/ovidweb.cgi?T=JS&CSC=Y&NEWS=N&PAGE=fulltext&D=medl&AN=19935755http://uu6jc8mv6v.search.serialssolutions.com/?sid=OVID:Ovid+MEDLINE%28R%29+%3C2010+to+May+Week+4+2014%3E&genre=article&id=pmid:19935755&id=doi:10.1038%2Fsc.2009.151&issn=1362-4393&volume=48&issue=5&spage=400&pages=400-6&date=2010&title=Spinal+Cord&atitle=H+reflex+modulation+by+transcranial+magnetic+stimulation+in+spinal+cord+injury+subjects+after+gait+training+with+electromechanical+systems.&aulast=Benito+Penalva&pid=%3Cauthor%3EBenito+Penalva+J%3C%2Fauthor%3E&%3CAN%3E19935755%3C%2FAN%3E		Institut Guttmann, Hospital de neurorehabilitacio, Institut Universitari adscript a la Universitat Autonoma de Barcelona, Barcelona, Spain. jbenito@guttmann.com						MEDLINE	Ovid Technologies	English

K. Bennell, B. Matthews, A. Greig, A. Briggs, A. Kelly, M. Sherburn, J. Larsen and J. Wark	2010	Effects of an exercise and manual therapy program on physical impairments, function and quality-of-life in people with osteoporotic vertebral fracture: a randomised, single-blind controlled pilot trial		BMC musculoskeletal disorders			11			36						Randomized Controlled Trial; Research Support, Non-U.S. Gov't		Effects of an exercise and manual therapy program on physical impairments, function and quality-of-life in people with osteoporotic vertebral fracture: a randomised, single-blind controlled pilot trial								Pubmed 20163739						CN-00750150				BACKGROUND: This randomised, single-blind controlled pilot trial aimed to determine the effectiveness of a physiotherapy program, including exercise and manual therapy, in reducing impairments and improving physical function and health-related quality of life in people with a history of painful osteoporotic vertebral fracture. METHODS: 20 participants were randomly allocated to an intervention (n = 11) or control (n = 9) group. The intervention group attended individual sessions with an experienced clinician once a week for 10 weeks and performed daily home exercises with adherence monitored by a self-report diary. The control group received no treatment. Blinded assessment was conducted at baseline and 11 weeks. Questionnaires assessed self-reported changes in back pain, physical function, and health-related quality of life. Objective measures of thoracic kyphosis, back and shoulder muscle endurance (Timed Loaded Standing Test), and function (Timed Up and Go test) were also taken. RESULTS: Compared with the control group, the intervention group showed significant reductions in pain during movement (mean difference (95% CI) -1.8 (-3.5 to -0.1)) and at rest (-2.0 (-3.8 to -0.2)) and significantly greater improvements in Qualeffo physical function (-4.8 (-9.2 to -0.5)) and the Timed Loaded Standing test (46.7 (16.1 to 77.3) secs). For the perceived change in back pain over the 10 weeks, 9/11 (82%) participants in the intervention group rated their pain as 'much better' compared with only 1/9 (11%) participants in the control group. CONCLUSION: Despite the modest sample size, these results support the benefits of exercise and manual therapy in the clinical management of patients with osteoporotic vertebral fractures, but need to be confirmed in a larger sample. TRIAL REGISTRATION: NCT00638768.			http://onlinelibrary.wiley.com/o/cochrane/clcentral/articles/150/CN-00750150/frame.html										
G. Bennett, P. Foley, E. Levine, J. Whiteley, S. Askew, D. Steinberg, B. Batch, M. Greaney, H. Miranda, T. Wroth, M. Holder, K. Emmons and E. Puleo	2013	Behavioral treatment for weight gain prevention among black women in primary care practice: A randomized clinical trial		JAMA Internal Medicine			173		19	1770-1777								Behavioral treatment for weight gain prevention among black women in primary care practice: A randomized clinical trial														CN-00908922				Importance Few weight loss treatments produce clinically meaningful weight loss outcomes among black women, particularly in the primary care setting. New weight management strategies are necessary for this population. Weight gain prevention might be an effective treatment option, with particular benefits for overweight and class 1 obese black women. OBJECTIVE To compare changes in weight and cardiometabolic risk during a 12-month period among black women randomized to a primary care-based behavioral weight gain prevention intervention, relative to usual care. DESIGN. SETTING. AND PARTICIPANTS Two-arm randomized clinical trial (the Shape Program). We recruited patients from a 6-site community health center system. We randomized 194 overweight and class 1 obese (body mass index [calculated as weight in kilograms divided by height in meters squared], 25-34.9) premenopausal black women aged 25 to 44 years. Enrollment began on December 7,2009; 12- and 18-month assessments were completed in February and October 2,2012. interventions The medium-intensity intervention included tailored behavior change goals, weekly self-monitoring via interactive voice response, monthly counseling calls, tailored skills training materials, and a gym membership. MAIN OUTCOMES AND MEASURES Twelve-month change in weight and body mass index and maintenance of change at 18 months. RESULTS Participants had a mean age of 35.4 years, a mean weight of 81.1 kg. and a mean body mass index of 30.2 at baseline. Most were socioeconomically disadvantaged (79.7% with educational level less than a college degree; 74.3% reporting annual income <$30 000). The 12-month weight change was larger among intervention participants (mean [SD], -1.0 [0.5] kg), relative to usual care (0.5 [0.5] kg; mean difference, -1.4 kg [95% CI. -2.8 to -0.1 kg]; P = .04). At month 12,62% of intervention participants were at or below their baseline weights compared with 45% of usual-care participants (P = .03). By 18 months, intervention participants maintained significantly larger changes in weight (mean difference, -1.7 kg; 95% CI.-3.3 to-0.2 kg). CONCLUSIONS and relevance A medium-intensity primary care-based behavioral intervention demonstrated efficacy for weight gain prevention among socioeconomically disadvantaged black women. A "maintain, don't gain" approach might be a useful alternative treatment for reducing obesity-associated disease risk among some premenopausal black women.			http://onlinelibrary.wiley.com/o/cochrane/clcentral/articles/922/CN-00908922/frame.html										
M. Berg, H. Ronday, A. Peeters, S. Cessie, F. Giesen, F. Breedveld and V. T. Vliet	2006	Using internet technology to deliver a home-based physical activity intervention for patients with rheumatoid arthritis: A randomized controlled trial		Arthritis and rheumatism			55		6	935-45						Randomized Controlled Trial; Research Support, Non-U.S. Gov't		Using internet technology to deliver a home-based physical activity intervention for patients with rheumatoid arthritis: A randomized controlled trial								Pubmed 17139640						CN-00574114				OBJECTIVE: To compare the effectiveness of 2 Internet-based physical activity interventions for patients with rheumatoid arthritis (RA). METHODS: A total of 160 physically inactive patients with RA who had a computer with Internet access were randomly assigned to an Internet-based physical activity program with individual guidance, a bicycle ergometer, and group contacts (individualized training [IT] group; n = 82) or to an Internet-based program providing only general information on exercises and physical activity (general training [GT] group; n = 78). Outcome measures included quantity of physical activity (questionnaire and activity monitor), functional ability, quality of life, and disease activity (baseline, 3, 6, 9, and 12 months). RESULTS: The proportion of physically active patients was significantly greater in the IT than in the GT group at 6 (38% versus 22%) and 9 months (35% versus 11%; both P < 0.05) regarding a moderate intensity level for 30 minutes in succession on at least 5 days a week, and at 6 (35% versus 13%), 9 (40% versus 14%), and 12 months (34% versus 10%; all P < 0.005) regarding a vigorous intensity level for 20 minutes in succession on at least 3 days a week. In general, there were no statistically significant differences regarding changes in physical activity as measured with an activity monitor, functional ability, quality of life, or disease activity. CONCLUSION: An Internet-based physical activity intervention with individually tailored supervision, exercise equipment, and group contacts is more effective with respect to the proportion of patients who report meeting physical activity recommendations than an Internet-based program without these additional elements in patients with RA. No differences were found regarding the total amount of physical activity measured with an activity monitor.			http://onlinelibrary.wiley.com/o/cochrane/clcentral/articles/114/CN-00574114/frame.html										
M. Berg, H. Ronday, A. Peeters, d. H. E. Voogt-van, M. Munneke, F. Breedveld and V. T. Vliet	2007	Engagement and satisfaction with an Internet-based physical activity intervention in patients with rheumatoid arthritis		Rheumatology (Oxford, England)			46		3	545-52						Multicenter Study; Randomized Controlled Trial; Research Support, Non-U.S. Gov't		Engagement and satisfaction with an Internet-based physical activity intervention in patients with rheumatoid arthritis								Pubmed 17043050						CN-00576682				OBJECTIVE: To assess the engagement in and satisfaction with an Internet-mediated physical activity intervention with individual supervision in patients with rheumatoid arthritis (RA). METHODS: The intervention studied was one of the two strategies aimed at enhancing physical activity in RA patients that were being compared in a randomized controlled trial. A total of 82 patients, all experienced in using Internet and e-mail and registered at three different rheumatology out-patient clinics, were randomly allocated to the Internet-mediated individualized intervention (52 weeks). They had access to personal physical activity schedules and received individual supervision by a physical therapist by means of weekly e-mail feedback. In addition, telephone contacts, an online discussion forum, six face-to-face group meetings and electronic newsletters were offered. Besides registration of returned physical activity schedules, engagement and satisfaction were measured through questionnaires. RESULTS: The median physical activity schedule return rate of the 82 participants was 55%. The mean number of patients logging into the website at least once a week was 53 (70%) over 12 months. Of all patients, 69 returned the questionnaires (response 84%). Telephone contacts were used by 38/67 patients (57%), the mean (SD) number of attended group meetings was 3.1 (1.5) and the discussion forum comprised 15 posted messages. Overall, the proportions of patients being (very) satisfied with the amount of e-mail contacts, telephone contacts, usefulness of website information, physical activity schedules, group meetings and website layout were >/=85%. A smaller proportion of patients were satisfied with the links to other websites (68%), the newsletters (55%) and the online discussion forum (32%). CONCLUSION: Physical activity schedules with weekly feedback by e-mail, telephone contacts and a limited number of group meetings were frequently used website tools and modes of communication of an Internet-based physical activity intervention, with high-satisfaction rates from RA patients. Discussion forum and newsletters were less used and appreciated. Caution should be taken when extrapolating the results found to groups of patients who are not experienced Internet and e-mail users or patients with more severe physical disabilities.			http://onlinelibrary.wiley.com/o/cochrane/clcentral/articles/682/CN-00576682/frame.html										
R. Berg-Emons, A. Balk, H. Bussmann and H. Stam	2004	Does aerobic training lead to a more active lifestyle and improved quality of life in patients with chronic heart failure?		European journal of heart failure			6		1	95-100						Clinical Trial; Randomized Controlled Trial; Research Support, Non-U.S. Gov't		Does aerobic training lead to a more active lifestyle and improved quality of life in patients with chronic heart failure?								Pubmed 15012924						CN-00471273				BACKGROUND: Due to dyspnea and fatigue, patients with chronic heart failure (CHF) are often restricted in the performance of everyday activities, which gradually may lead to hypoactivity. AIMS: To assess whether aerobic training leads to a more active lifestyle and improved quality of life (QoL) in patients with CHF. METHODS: Patients with stable CHF (NYHA II/III; 59 (11) years) were randomly assigned to a training group (n=18; 3-month aerobic program above standard treatment) or control group (n=16; standard treatment without special advice for exercise). Measurements were performed on level of everyday physical activity (PA, novel accelerometry-based activity monitor) and QoL, and on several related parameters. RESULTS: Training did not result in a more active lifestyle or improved QoL, but improved (P<0.05) peak power (17%), 6-min walk distance (10%), muscle strength (13-15%) and depression (-1.3 unit). Changes in level of everyday PA were related to changes in peak Vo(2) (r=0.58, P=0.01) and knee extension strength (r=0.48, P=0.05). CONCLUSIONS: At group level training did not result in a more active lifestyle or improved QoL. However, correlations between training-related changes in parameters suggest that aerobic training has the potential to increase levels of everyday PA in CHF.			http://onlinelibrary.wiley.com/o/cochrane/clcentral/articles/273/CN-00471273/frame.html										
S. Berga, M. Marcus, T. Loucks, S. Hlastala, R. Ringham and M. Krohn	2003	Recovery of ovarian activity in women with functional hypothalamic amenorrhea who were treated with cognitive behavior therapy		Fertility and sterility			80		4	976-81						Clinical Trial; Randomized Controlled Trial; Research Support, U.S. Gov't, P.H.S.		Recovery of ovarian activity in women with functional hypothalamic amenorrhea who were treated with cognitive behavior therapy								Pubmed 14556820						CN-00458224				OBJECTIVE: To determine whether cognitive behavior therapy (CBT) targeted to problematic attitudes common among women with functional hypothalamic amenorrhea would restore ovarian function. DESIGN: Randomized, prospective, controlled intervention. SETTING: Clinical research center in an academic medical institution. PATIENT(S): Sixteen women participated who had functional hypothalamic amenorrhea; were of normal body weight; and did not report psychiatric conditions, eating disorders, or excessive exercise. INTERVENTION(S): Subjects were randomized to CBT or observation for 20 weeks. MAIN OUTCOME MEASURE(S): Serum levels of E(2) and P and vaginal bleeding were monitored. RESULT(S): Of eight women treated with CBT, six resumed ovulating, one had partial recovery of ovarian function without evidence of ovulation, and one did not display return of ovarian function. Of those randomized to observation, one resumed ovulating, one had partial return of ovarian function, and six did not recover. Thus, CBT resulted in a higher rate of ovarian activity (87.5%) than did observation (25.0%), chi(2) = 7.14. CONCLUSION(S): A cognitive behavioral intervention designed to minimize problematic attitudes linked to hypothalamic allostasis was more likely to result in resumption of ovarian activity than observation. The prompt ovarian response to CBT suggests that a tailored behavioral intervention offers an efficacious treatment option that also avoids the pitfalls of pharmacological modalities.			http://onlinelibrary.wiley.com/o/cochrane/clcentral/articles/224/CN-00458224/frame.html										
M. Bergamin, A. Ermolao, S. Tolomio, L. Berton, G. Sergi and M. Zaccaria	2013	Water- versus land-based exercise in elderly subjects: effects on physical performance and body composition		Clinical interventions in aging			8			1109-17						Randomized Controlled Trial; Research Support, Non-U.S. Gov't		Water- versus land-based exercise in elderly subjects: effects on physical performance and body composition								Pubmed 24009416						CN-00876030				The aim of this study was to assess the effectiveness of a 24-week exercise protocol carried out in geothermal spring water to improve overall physical function and muscle mass in a group of healthy elderly subjects. A further aim was to compare this water-based protocol with a land-based protocol and a control group. For this purpose, 59 subjects were recruited and randomly allocated to three groups: aquatic group (AG), land group (LG), and control group (CG). AG and LG followed a 6-month, twice-weekly, multimodality exercise intervention. AG underwent the protocol in hot-spring water (36°C) while LG did it in a land-based environment. After the intervention, knee-extension strength was maintained in AG and LG. The 8-foot up-and-go test showed a reduction in both exercise groups (AG -19.3%, P < 0.05; LG -12.6%, P < 0.05), with a significantly greater decrease in AG. The back-scratch test revealed an improvement only in AG (25.8%; P < 0.05), while the sit-and-reach test improved in all groups. Finally, AG reduced fat mass by 4% (P < 0.05), and dominant forearm fat decreased by 9.2% (P < 0.05). In addition, calf muscle density increased by 1.8% (P < 0.05). In summary, both water- and land-based activities were beneficial in maintaining strength and in improving lower-body flexibility. Aquatic exercise appeared a better activity to improve dynamic balance. Thermal swimming pools and the use of rating of perceived exertion as a method of exercise monitoring should be considered potentially useful tools to enhance physical performance and body composition in healthy elderly.			http://onlinelibrary.wiley.com/o/cochrane/clcentral/articles/030/CN-00876030/frame.html										
K. Bergendiova, E. Tibenska and J. Majtan	2011	Pleuran (?-glucan from Pleurotus ostreatus) supplementation, cellular immune response and respiratory tract infections in athletes		European journal of applied physiology			111		9	2033-40						Randomized Controlled Trial; Research Support, Non-U.S. Gov't		Pleuran (?-glucan from Pleurotus ostreatus) supplementation, cellular immune response and respiratory tract infections in athletes								Pubmed 21249381						CN-00812764				Prolonged and exhausting physical activity causes numerous changes in immunity and sometimes transient increases the risk of upper respiratory tract infections (URTIs). Nutritional supplements as countermeasures to exercise-induced changes have increasingly been studied in the last decade. One of the most promising nutritional supplements is ?-glucan, a well-known immunomodulator with positive effects on the function of immunocompetent cells. In this double blind, placebo-controlled study, we investigated the effect of pleuran, an insoluble ?-(1,3/1,6) glucan from mushroom Pleurotus ostreatus, on selected cellular immune responses and incidence of URTI symptoms in athletes. Fifty athletes were randomized to pleuran or placebo group, taking pleuran (commercial name Imunoglukan(®)) or placebo supplements during 3 months. Venous whole blood was collected before and after 3 months of supplementation and additionally 3 months after supplementation period was completed. Incidence of URTI symptoms together with characterization of changes in phagocytosis and natural killer (NK) cell count was monitored during the study. We found that pleuran significantly reduced the incidence of URTI symptoms and increased the number of circulating NK cells. In addition, the phagocytosis process remained stable in pleuran group during the study in contrast to placebo group where significant reduction of phagocytosis was observed. These findings indicate that pleuran may serve as an effective nutritional supplement for athletes under heavy physical training. Additional research is needed to determine the mechanisms of pleuran function.			http://onlinelibrary.wiley.com/o/cochrane/clcentral/articles/764/CN-00812764/frame.html										
R. J. Bergman	2006	Physical activity of older adults residing in different levels of care				University of Tennessee	Ph.D.			99 p								Physical activity of older adults residing in different levels of care		0-542-41753-7																This study compared the physical activity and functional levels of older adults residing in retirement (RH), assisted-living (AL) and nursing homes (NH). The StepWatch Step Activity Monitor3 (SW) pedometer was used to collect the number of steps taken during one day of activity. Activities of daily living (ADL) and instrumental activities of daily living (IADL) surveys were completed to measure functional status in terms of ADL problems and impairments. The sample consisted of thirty-seven older adults (17 RH, 8 AL, 12 NH, 71--94 years old) who wore the SW on the right ankle during a full day of routine activity. ADL and IADL surveys were completed the day prior to the collection of physical activity data. Participants wore the pedometers an average of 13.66 +/- 1.26 hours (12.63 +/- 1.43 RH, 13.82 +/- 1.26 AL, 14.13 +/- .84 NH) and took 6134.11 +/- 5205.60 steps (8518.47 +/- 4707.78 RH, 2592.75 +/- 1961.69 AL, 5117.17 +/- 5913.01 NH). The average score for ADL problems was 2.32 +/- .1.31 (3.42 +/- .67 RH, 2.88 +/- .99 AL, 1.29 +/- .99 NH) and 4.35 +/- 1.30 for impairments (5.42 +/- .67 RH, 5.00 +/- .77 AL, 3.29 +/- .99 NH). Data indicates that as level of skilled care increases number of steps taken and functional levels of older adults decrease.	Accession Number: 2009711654. Language: English. Entry Date: 20071123. Revision Date: 20091218. Publication Type: doctoral dissertation; research. Special Interest: Gerontologic Care.
UMI Order AAI3197594.		http://libux.utmb.edu/login?url=http://search.ebscohost.com/login.aspx?direct=true&db=rzh&AN=2009711654&site=ehost-live								rzh	EBSCOhost	
R. J. Bergman, D. R. Bassett, Jr., S. Muthukrishnan and D. A. Klein	2008	Validity of 2 devices for measuring steps taken by older adults in assisted-living facilities		Journal of Physical Activity & Health			5 Suppl 1			S166-75						Comparative Study		Validity of 2 devices for measuring steps taken by older adults in assisted-living facilities	J Phys Act Health	1543-3080												18364521				BACKGROUND: This 2-part study examined validity of selected motion sensors for assessing physical activity in older adults residing in assisted-living communities.
METHODS: Twenty-one older adults (mean age = 78.6 +/- 13.1 years) wore the StepWatch 3 Step Activity Monitor (SW3) and the Yamax Digi-Walker SW-200 pedometer (DW). Part I compared accuracy of these devices for measuring steps taken over 161 m. Part II compared devices over a 1-day (24-hour) period.
RESULTS: In part I, the DW recorded 51.9% (r2 = -.08, P = .75) and the SW3 recorded 102.6% (r2 = .99, P < .001) of steps. In part II, the DW measured significantly fewer steps (1587 +/- 1057 steps) than did the SW3 (6420 +/- 3180 steps).
CONCLUSIONS: The SW3 pedometer was more accurate in counting steps and recorded higher 24-hour step counts than the DW pedometer. Thus, the SW3 is a valid research instrument for monitoring activity in the assisted-living population.	Bergman, Randall J
Bassett, David R Jr
Muthukrishnan, Suresh
Klein, Diane A		http://libux.utmb.edu/login?url=http://ovidsp.ovid.com/ovidweb.cgi?T=JS&CSC=Y&NEWS=N&PAGE=fulltext&D=med5&AN=18364521http://uu6jc8mv6v.search.serialssolutions.com/?sid=OVID:Ovid+MEDLINE%28R%29+%3C2004+to+2009%3E&genre=article&id=pmid:18364521&id=doi:&issn=1543-3080&volume=5&issue=1&spage=S166&pages=S166-75&date=2008&title=Journal+of+Physical+Activity+%26+Health&atitle=Validity+of+2+devices+for+measuring+steps+taken+by+older+adults+in+assisted-living+facilities.&aulast=Bergman&pid=%3Cauthor%3EBergman+RJ%3C%2Fauthor%3E&%3CAN%3E18364521%3C%2FAN%3E		Dept of Physical Education and Health, Kentucky Wesleyan College, Owensboro, KY 42302, USA.						MEDLINE	Ovid Technologies	English

R. J. Bergman, J. W. Spellman, M. E. Hall and S. M. Bergman	2012	Is there a valid app for that? Validity of a free pedometer iPhone application		Journal of Physical Activity & Health			9		5	670-6					Jul	Validation Studies		Is there a valid app for that? Validity of a free pedometer iPhone application	J Phys Act Health	1543-5474												21946023				BACKGROUND: This study examined the validity of a selected free pedometer application (iPedometer; IP) for the iPhone that could be used to assess physical activity.
METHODS: Twenty college students (10 men, 10 women; mean age: 21.85 + 1.57 yrs) wore an iPhone at 3 locations (pocket, waist, arm) and a StepWatch 3 Step Activity Monitor (SW) on their right ankle while walking on a treadmill at 5 different speeds (54, 67, 80, 94, 107 mmin(-1)). A research assistant counted steps with a tally counter (TC).
RESULTS: Statistical significance between the TC, SW, and IP was found during every condition except IP in the pocket at 107 mmin(-1) (F(2,38) = .64, P = .54). Correlations involving the IP revealed only 1 positive correlation (IP on arm at 54 mmin(-1)) for any of the conditions (r = .46, P = .05).
CONCLUSION: The IP application was not accurate in counting steps and recorded significantly lower step counts than the SW and TC. Thus, the free pedometer application used is not a valid instrument for monitoring activity during treadmill walking.	Bergman, Randall J
Spellman, Justin W
Hall, Michael E
Bergman, Shawn M		http://libux.utmb.edu/login?url=http://ovidsp.ovid.com/ovidweb.cgi?T=JS&CSC=Y&NEWS=N&PAGE=fulltext&D=medl&AN=21946023http://uu6jc8mv6v.search.serialssolutions.com/?sid=OVID:Ovid+MEDLINE%28R%29+%3C2010+to+May+Week+4+2014%3E&genre=article&id=pmid:21946023&id=doi:&issn=1543-3080&volume=9&issue=5&spage=670&pages=670-6&date=2012&title=Journal+of+Physical+Activity+%26+Health&atitle=Is+there+a+valid+app+for+that%3F+Validity+of+a+free+pedometer+iPhone+application.&aulast=Bergman&pid=%3Cauthor%3EBergman+RJ%3C%2Fauthor%3E&%3CAN%3E21946023%3C%2FAN%3E		Dept of Health, Physical Education, and Recreation, Missouri Western State University, St. Joseph, MO, USA.						MEDLINE	Ovid Technologies	English

M. Bernstein, D. Sloutskis, S. Kumanyika, A. Sparti, Y. Schutz and A. Morabia	1998	Data-based approach for developing a physical activity frequency questionnaire		American journal of epidemiology			147		2	147-54						Clinical Trial; Randomized Controlled Trial; Research Support, Non-U.S. Gov't; Review		Data-based approach for developing a physical activity frequency questionnaire								Pubmed 9457004						CN-00147351				Measurement of total energy expenditure may be crucial to an understanding of the relation between physical activity and disease and in order to frame public health intervention. To devise a self-administered physical activity frequency questionnaire (PAFQ), the following data-based approach was used. A 24-hour recall was administered to a random sample of 919 adult residents of Geneva, Switzerland. The data obtained were used to establish the list of activities (and their median duration) that contributed to 95% of the energy expended, separately for men and women. Activities that were trivial for the whole sample but that contributed to > or = 10% of an individual's energy expenditure were also selected. The final PAFQ lists 70 activities or group of activities with their typical duration. About 20 minutes are required for respondents to indicate the number of days and the number of hours per day that they performed each activity. The PAFQ method was validated against a heart rate monitor, a more objective method. The total energy estimated by the PAFQ in 41 volunteers correlated well (r = 0.76) with estimates using a heart rate monitor. The authors conclude that the design of their self-administered physical activity frequency questionnaire based on data from 24-hour recall appeared to accurately estimate energy expenditure.			http://onlinelibrary.wiley.com/o/cochrane/clcentral/articles/351/CN-00147351/frame.html										
S. Berntsen, R. Hageberg, A. Aandstad, P. Mowinckel, S. A. Anderssen, K. H. Carlsen and L. B. Andersen	2010	Validity of physical activity monitors in adults participating in free-living activities		Br J Sports Med			44		9	657-64					Jul			Validity of physical activity monitors in adults participating in free-living activities		1473-0480												18628358				For a given subject, time in moderate to very vigorous intensity physical activity (MVPA) varies substantially among physical activity monitors.|In the present study, the primary objective, whether time in MVPA recorded with SenseWear Pro(2) Armband (Armband; BodyMedia, Pittsburgh, Pennsylvania, USA), ActiGraph (7164, LLC, Fort Walton Beach, Florida, USA), ikcal (Teltronic AG, Biberist, Switzerland) and ActiReg (PreMed AS, Oslo, Norway) is different compared with indirect calorimetry, was determined. The secondary objective, whether these activity monitors estimate energy expenditure differently compared with indirect calorimetry, was also determined.|The activity monitors and a portable oxygen analyser were worn by 14 men and 6 women for 120 min doing a variety of activities of different intensities. Resting metabolic rate was measured with indirect calorimetry. The cutoff points defining moderate, vigorous and very vigorous intensity were three, six and nine times resting metabolic rate.|Time in MVPA was overestimated by 2.9% and 2.5% by Armband and ActiGraph, respectively, and was underestimated by 11.6% and 98.7% by ikcal and ActiReg, respectively. ActiReg (p = 0.004) and ActiGraph (p = 0.007) underestimated energy expenditure in MVPA, and all monitors underestimated total energy expenditure (by 5% to 21%).|Recorded time in MVPA and energy expenditure varies substantially among physical activity monitors. Thus, when comparing physical activity level among studies, it is essential to know the type of physical activity monitor being used.			http://www.ncbi.nlm.nih.gov/pubmed/18628358										eng

S. Berntsen, S. N. Stafne and S. Morkved	2011	Physical activity monitor for recording energy expenditure in pregnancy		Acta Obstetricia et Gynecologica Scandinavica			90		8	903-7					Aug			Physical activity monitor for recording energy expenditure in pregnancy	Acta Obstet Gynecol Scand	1600-0412												21535435				OBJECTIVE: To determine whether the energy expenditure recorded with the physical activity monitor SenseWear Pro(2) Armband differs from that recorded with indirect calorimetry.
DESIGN: Cross-sectional comparison of measures of energy expenditure.
SETTING: A convenient sample recruited from a randomized controlled trial.
POPULATION: Twenty-nine pregnant women (24-43 years old).
METHODS: Energy expenditure was recorded with SenseWear Pro(2) Armband and a portable oxygen analyzer for 90 minutes while carrying out a variety of activities of different intensities.
MAIN OUTCOME MEASURES: Energy expenditure recorded with the physical activity monitor SenseWear Pro(2) Armband.
RESULTS: Comparing energy expenditure during free-living activities, the mean differences and limits of agreements from Bland-Altman plots was -136+343 kJ, giving an underestimation of energy expenditure by 9%. The intraclass correlation coefficient was 0.85 (95% confidence interval 0.71-0.93; p<0.001), giving 85% of the variance explained by differences among individuals.
CONCLUSIONS: SenseWear Pro(2) Armband is a valid measure of energy expenditure during pregnancy. 2011 The Authors Acta Obstetricia et Gynecologica Scandinavica 2011 Nordic Federation of Societies of Obstetrics and Gynecology.	Berntsen, Sveinung
Stafne, Signe N
Morkved, Siv		http://libux.utmb.edu/login?url=http://ovidsp.ovid.com/ovidweb.cgi?T=JS&CSC=Y&NEWS=N&PAGE=fulltext&D=medl&AN=21535435http://uu6jc8mv6v.search.serialssolutions.com/?sid=OVID:Ovid+MEDLINE%28R%29+%3C2010+to+May+Week+4+2014%3E&genre=article&id=pmid:21535435&id=doi:10.1111%2Fj.1600-0412.2011.01172.x&issn=0001-6349&volume=90&issue=8&spage=903&pages=903-7&date=2011&title=Acta+Obstetricia+et+Gynecologica+Scandinavica&atitle=Physical+activity+monitor+for+recording+energy+expenditure+in+pregnancy.&aulast=Berntsen&pid=%3Cauthor%3EBerntsen+S%3C%2Fauthor%3E&%3CAN%3E21535435%3C%2FAN%3E		Department of Sports Medicine, Norwegian School of Sport Sciences, Oslo, Norway. sveinung.berntsen@mail.com						MEDLINE	Ovid Technologies	English

S. Berntsen, S. Stafne and S. Maorkved	2011	Physical activity monitor for recording energy expenditure in pregnancy		Acta obstetricia et gynecologica Scandinavica			90		8	903-7						Journal: Article		Physical activity monitor for recording energy expenditure in pregnancy														CN-00894405				Objective. To determine whether the energy expenditure recorded with the physical activity monitor SenseWear Pro<sub>2</sub> Armband differs from that recorded with indirect calorimetry. Design. Cross-sectional comparison of measures of energy expenditure. Setting. A convenient sample recruited from a randomized controlled trial. Population. Twenty-nine pregnant women (24-43years old). Methods. Energy expenditure was recorded with SenseWear Pro <sub>2</sub> Armband and a portable oxygen analyzer for 90minutes while carrying out a variety of activities of different intensities. Main Outcome Measures. Energy expenditure recorded with the physical activity monitor SenseWear Pro<sub>2</sub> Armband. Results. Comparing energy expenditure during free-living activities, the mean differences and limits of agreements from Bland-Altman plots was -136+343kJ, giving an underestimation of energy expenditure by 9%. The intraclass correlation coefficient was 0.85 (95% confidence interval 0.71-0.93; p<0.001), giving 85% of the variance explained by differences among individuals. Conclusions. SenseWear Pro<sub>2</sub> Armband is a valid measure of energy expenditure during pregnancy. 2011 Nordic Federation of Societies of Obstetrics and Gynecology.			http://onlinelibrary.wiley.com/o/cochrane/clcentral/articles/405/CN-00894405/frame.html										
Y. Bhambhani, R. Burnham, G. Snydmiller and I. MacLean	1997	Effects of 10-ppm hydrogen sulfide inhalation in exercising men and women: Cardiovascular, metabolic, and biochemical responses		Journal of Occupational and Environmental Medicine			39		2	122-9						Journal: Article		Effects of 10-ppm hydrogen sulfide inhalation in exercising men and women: Cardiovascular, metabolic, and biochemical responses														CN-00392552				This study examined the acute effects of 10-ppm hydrogen sulfide (H<sub>2</sub>S) inhalation, a concentration equal to its occupational exposure limit, on the cardiovascular, metabolic, and biochemical responses in healthy volunteers. Fifteen men and 13 women completed two 30-minute exercise sessions at 50% of their maximal oxygen uptake, during which they inhaled medical air or 10 ppm H<sub>2</sub>S in a blind manner. Arterial and finger-prick blood samples were obtained before and during the final minute of exercise. Muscle biopsies were withdrawn from the right vastus lateralis immediately after exercise. Cardiorespiratory measurements were monitored using an automated metabolic cart interfaced with an electrocardiogram and blood pressure apparatus. A significant decrease in oxygen uptake (VO<sub>2</sub>), with a concomitant increase in blood lactate, was observed in men and women as a result of H<sub>2</sub>S exposure. No significant changes were observed in arterial blood parameters and the cardiovascular responses under these conditions. Muscle lactate, as well as the activities of lactate dehydrogenase, citrate synthase, and cytochrome oxidase, were not significantly altered by H<sub>2</sub>S exposure. However, there was a tendency for muscle lactate to increase and citrate synthase activity to decrease in both genders in the presence of H<sub>2</sub>S. It appeared that 10-ppm H<sub>2</sub>S inhalation reduced VO<sub>2</sub> during exercise, most likely by inhibiting the aerobic capacity of the exercising muscle. These findings question the scientific validity of the current occupational exposure limit for H<sub>2</sub>S.			http://onlinelibrary.wiley.com/o/cochrane/clcentral/articles/552/CN-00392552/frame.html										
A. Bheekie, J. Syce and E. Weinberg	2001	Peak expiratory flow rate and symptom self-monitoring of asthma initiated from community pharmacies		Journal of clinical pharmacy and therapeutics			26		4	287-96						Journal: Article		Peak expiratory flow rate and symptom self-monitoring of asthma initiated from community pharmacies														CN-00442989				Objective: To compare the use of patient-performed peak expiratory flow (PEFR) and symptom monitoring as asthma self-management tools initiated from community pharmacies. Design and setting: 110 patients over 6 years of age were recruited from five private-sector community pharmacies. Patients were identified from pharmacist recall as having 'asthma'. Information on the frequency of their asthma symptoms, medication use, level of physical activity, school or work attendance and lung function was obtained using a questionnaire to classify patients as either mild, moderate or severe. Each patient was alternately assigned to either the symptom or PEFR monitoring procedure in the order they were recruited. Patients performing symptom monitoring used a visual analogue scale to assess symptoms, whereas those in the PEFR monitoring group assessed symptoms and used a pocket-size peak flow meter to measure lung function. Both self-monitoring groups were required to adhere to an individualized management plan based on guideline recommendations and to record their monitored data in a diary card for 2 months. Data from the diary cards were reviewed, collated, transcribed and analysed using the Student t and Mann-Whitney tests. Outcome measures: The average monthly frequency of appropriate patient responses determined from their adherence to the self-management plan was used to compare the usefulness of symptom and PEFR self-monitoring. In particular, appropriate use of medication and need for medical consultation was compared. Results: 21 symptom and 40 PEFR-assigned patients completed 2 months' monitoring. The average monthly frequency of appropriate responses in patients using PEFR (0.76) was significantly higher than that of patients using symptom monitoring (0.53, P < 0.006). Patients applying symptom monitoring had a higher monthly frequency (0.39) of inappropriate medication use compared to the PEFR group (0.14). Furthermore, the patients' mean daily symptom scores (2.85) were significantly lower than that estimated by the researcher (4.12, P < 0.03). For all three asthma severity groups a higher monthly average of appropriate responses was observed in patients using PEFR monitoring compared to those who used symptom monitoring. Conclusion: PEFR self-monitoring proved to be a more useful asthma tool than symptom self-monitoring. Patients applying symptom monitoring tend to underestimate the severity of their condition and use medication inappropriately. Active involvement of community pharmacists in facilitating and reinforcing out-patient self-monitoring would help to optimize asthma management.			http://onlinelibrary.wiley.com/o/cochrane/clcentral/articles/989/CN-00442989/frame.html										
M. Bilinska, M. Kosydar-Piechna, T. Mikulski, E. Piotrowicz, A. Gasiorowska, W. Piotrowski, K. Nazar and R. Piotrowicz	2013	Influence of aerobic training on neurohormonal and hemodynamic responses to head-up tilt test and on autonomic nervous activity at rest and after exercise in patients after bypass surgery		Cardiology journal			20		1	17-24						Journal: Article		Influence of aerobic training on neurohormonal and hemodynamic responses to head-up tilt test and on autonomic nervous activity at rest and after exercise in patients after bypass surgery														CN-00908749				Background: Little is known about the influence of aerobic training on the neurohormonal and hemodynamic responses to head-up tilt (HUT) and on autonomic balance at rest and after exercise in optimally treated, low risk post-coronary artery bypass grafting (CABG) patients. Methods: One hundred male patients, mean age 56 + 6 years, 3 months after CABG, were randomized to either 6-week training on cycloergometer, 3 times a week, at 70-80% of max tolerated heart rate (HR) (training group, n = 50) or to a control group (n = 50). At baseline and at the end of the study, all patients underwent: (1) cardiopulmonary exercise test with HR recovery (HRR) assessment; (2) 60% HUT during which HR, blood pressure (BP), stroke volume (SV by impedance cardiography) were monitored and blood samples were taken for determination of plasma catecholamines and ANP levels, and plasma renin activity; (3) assessment of HR variability (HRV) in the time and frequency domains at rest. Results: During the final tests, HUT-induced changes in HR, BP, SV, cardiac output, total peripheral resistance, and noradrenaline were significantly lower in training group than in controls. In addition, after training faster post-exercise HRR, increased SDNN and a tendency towards an increase in the high frequency HRV power spectrum were found. Conclusions: Aerobic training improved neurohormonal and hemodynamic responses to head-up tilt test and favorably modified sympatho-vagal balance in low risk post-CABG patients. 2013 Via Medica.			http://onlinelibrary.wiley.com/o/cochrane/clcentral/articles/749/CN-00908749/frame.html										
D. Bird, B. Oldenburg, M. Cassimatis, A. Russell, S. Ash, M. Courtney, P. Scuffham, I. Stewart, R. Wootton and R. Friedman	2010	Randomised controlled trial of an automated, interactive telephone intervention to improve type 2 diabetes self-management (Telephone-Linked Care Diabetes Project): study protocol		BMC public health			10			599						Randomized Controlled Trial; Research Support, Non-U.S. Gov't		Randomised controlled trial of an automated, interactive telephone intervention to improve type 2 diabetes self-management (Telephone-Linked Care Diabetes Project): study protocol								Pubmed 20937148						CN-00772189				BACKGROUND: An estimated 285 million people worldwide have diabetes and its prevalence is predicted to increase to 439 million by 2030. For the year 2010, it is estimated that 3.96 million excess deaths in the age group 20-79 years are attributable to diabetes around the world. Self-management is recognised as an integral part of diabetes care. This paper describes the protocol of a randomised controlled trial of an automated interactive telephone system aiming to improve the uptake and maintenance of essential diabetes self-management behaviours. METHODS/DESIGN: A total of 340 individuals with type 2 diabetes will be randomised, either to the routine care arm, or to the intervention arm in which participants receive the Telephone-Linked Care (TLC) Diabetes program in addition to their routine care. The intervention requires the participants to telephone the TLC Diabetes phone system weekly for 6 months. They receive the study handbook and a glucose meter linked to a data uploading device. The TLC system consists of a computer with software designed to provide monitoring, tailored feedback and education on key aspects of diabetes self-management, based on answers voiced or entered during the current or previous conversations. Data collection is conducted at baseline (Time 1), 6-month follow-up (Time 2), and 12-month follow-up (Time 3). The primary outcomes are glycaemic control (HbA1c) and quality of life (Short Form-36 Health Survey version 2). Secondary outcomes include anthropometric measures, blood pressure, blood lipid profile, psychosocial measures as well as measures of diet, physical activity, blood glucose monitoring, foot care and medication taking. Information on utilisation of healthcare services including hospital admissions, medication use and costs is collected. An economic evaluation is also planned. DISCUSSION: Outcomes will provide evidence concerning the efficacy of a telephone-linked care intervention for self-management of diabetes. Furthermore, the study will provide insight into the potential for more widespread uptake of automated telehealth interventions, globally. TRIAL REGISTRATION NUMBER: ACTRN12607000594426.			http://onlinelibrary.wiley.com/o/cochrane/clcentral/articles/189/CN-00772189/frame.html										
M. Bloch, D. Smith and D. Nelson	1989	Heart rate, activity, duration, and affect in added-purpose versus single-purpose jumping activities		The American journal of occupational therapy : official publication of the American Occupational Therapy Association			43		1	25-30						Clinical Trial; Randomized Controlled Trial		Heart rate, activity, duration, and affect in added-purpose versus single-purpose jumping activities								Pubmed 2597240						CN-00256718				This research replicates and extends an occupational therapy research project reported by Kircher in 1984. Thirty women aged 18 to 31 years jumped with a rope on one day and jumped in place on another day in a counterbalanced design. Each subject stopped jumping when she reached what she perceived as the very hard level on the Borg Scale of Perceived Exertion (Borg, 1970). Differences from Kircher's design included an imposed target zone formula for safe maximum exertion, use of a portable, more easily read heart rate monitor (Exersentry, Model 3), use of the Osgood Semantic Differential to measure affective meanings, and asking the subjects to identify the type of jumping they preferred. Data analysis supported Kircher's finding that at the given rate of perceived exertion, heart rate increase after jumping rope was significantly higher (p = .01) than after jumping without a rope. The difference in duration of jumping approached significance (p = .06), but in the direction opposite to what Kircher found. There were no significant differences in affective meanings or preference. Results are discussed in terms of the need for a growing body of occupational therapy literature in regard to the purposefulness of activities.			http://onlinelibrary.wiley.com/o/cochrane/clcentral/articles/718/CN-00256718/frame.html										
G. Block, B. Sternfeld, C. Block, T. Block, J. Norris, D. Hopkins, C. Quesenberry, G. Husson and H. Clancy	2008	Development of Alive! (A Lifestyle Intervention Via Email), and its effect on health-related quality of life, presenteeism, and other behavioral outcomes: randomized controlled trial		Journal of medical Internet research			10		4	e43						Randomized Controlled Trial; Research Support, U.S. Gov't, P.H.S.		Development of Alive! (A Lifestyle Intervention Via Email), and its effect on health-related quality of life, presenteeism, and other behavioral outcomes: randomized controlled trial								Pubmed 19019818						CN-00680558				BACKGROUND: Cost-effective interventions to improve diet and physical activity are a public health priority. Alive! is an email-based intervention to increase physical activity, reduce saturated and trans fats and added sugars, and increase fruit and vegetable consumption. It was shown to improve these behaviors in a large randomized controlled trial. OBJECTIVE: (1) To describe the components and behavioral principles underlying Alive!, and (2) to report effects of the intervention on the secondary outcomes: health-related quality of life, presenteeism, self-efficacy, and stage of change. METHODS: The Alive! behavior change model is designed to elicit healthy behaviors and promote their maintenance. Behavioral strategies include assessments followed by individualized feedback, weekly goal-setting, individually tailored goals and tips, reminders, and promotion of social support. Alive! was tested among non-medical employees of Kaiser Permanente of Northern California, who were randomized to either the intervention group or the wait-list control group. After randomization, intervention group participants chose one topic to undertake for the intervention period: increasing physical activity, increasing fruits and vegetables, or decreasing saturated and trans fats and added sugars. Pre-post questionnaires assessed changes in SF-8 health-related quality of life, presenteeism, self-efficacy, and stage of change. Mixed effects multiple linear regression and ordinal logistic regression models were used, with department as a random effect factor. Analyses were by intention to treat: the 30% (238/787) who did not respond to the follow-up questionnaires were assigned change scores of zero. RESULTS: Participants were 19 to 65 years (mean 44.0 +/- 10.6), and 74.3% (585/787) were female. Mean SF-8 Physical quality of life score increased significantly more in the intervention group than in the control group, 1.84 (95% CI 0.96-2.72) vs 0.72 (95% CI -0.15-1.58) respectively, P = .02. SF8 Mental score also improved significantly more in the intervention group than in the control group (P = .02). The odds ratio for improvement in self-assessed health status was 1.57 (95% CI 1.21-2.04, P < .001) for the intervention group compared to the control group. The odds ratio for having a reduction in difficulty accomplishing work tasks because of physical or emotional problems, a measure of presenteeism, was 1.47 (95% CI 1.05-2.05, P = .02) for the intervention group compared to the control group. The odds of having an improvement in self-efficacy for changing diet was 2.05 (95% CI 1.44-2.93) for the intervention vs the control group (P < .001). Greater improvement in stage of change for physical activity (P = .05), fats (P = .06), and fruits/vegetables (P = .006) was seen in the intervention group compared to the control group. Significant effects on diet and physical activity behavior change are reported elsewhere. CONCLUSIONS: Cost-effective methods that can reach large populations with science-based interventions are urgently needed. Alive! is a fully automated low-cost intervention shown to effect significant improvements in important health parameters. TRIAL REGISTRATION: Clinicaltrials.gov NCT00607009; http://clinicaltrials.gov/ct2/show/NCT00607009 (Archived by WebCite at http://www.webcitation.org/5cLpCWcT6).			http://onlinelibrary.wiley.com/o/cochrane/clcentral/articles/558/CN-00680558/frame.html										
J. Blumenthal, F. Keefe, M. Babyak, V. Fenwick, J. Johnson, K. Stott, R. Funk, M. McAdams, S. Palmer, T. Martinu, D. Baucom, P. Diaz and C. Emery	2009	Caregiver-assisted coping skills training for patients with COPD: Background, design, and methodological issues for the INSPIRE-II study		Clinical trials (London, England)			6		2	172-84						Journal: Article		Caregiver-assisted coping skills training for patients with COPD: Background, design, and methodological issues for the INSPIRE-II study														CN-00754555				Background: Chronic Obstructive Pulmonary Disease (COPD) is a progressive illness characterized by airflow obstruction and dyspnea that afflicts over 12 million people and represents a leading cause of death in the United States. Not surprisingly, COPD is often associated with emotional distress and reduced psychosocial adjustment, which can negatively impact physical functioning and impair quality of life. However, the psychosocial consequences of COPD remain largely untreated. A previous randomized trial from our research team demonstrated that coping skills training (CST) can improve pulmonary-specific quality of life among pulmonary patients awaiting lung transplant (the INSPIRE study). To date, however, no studies have examined the effects of a caregiver-assisted CST intervention in patients with COPD with less severe disease. Purpose: INSPIRE II is a randomized clinical trial (RCT) funded by the NHLBI to evaluate the effects of telephone-based enhanced CST for patients with COPD and their caregivers compared to standardized medical care (SMC) including COPD education and symptom monitoring on medical outcomes, physical functioning, and quality of life. Methods: Six hundred COPD patients and their respective caregivers recruited from Duke University and Ohio State University will be evaluated and randomized (in a 1:1 ratio) to enhanced CST (including sessions promoting physical activity, relaxation, cognitive restructuring, communication skills, and problem solving) or to SMC. The primary outcomes include all-cause mortality, COPD-related hospitalizations/physician visits, and quality of life. These endpoints will be measured through self-report questionnaires, behavioral measures of functional capacity (i.e., accelerometer and six minute walk test) and pulmonary function tests (e.g., FEV<sub>1</sub>). Results: This article reviews prior studies in the area and describes the design of INSPIRE-II. Several key methodological issues are discussed including the delivery of CST over the telephone, encouraging physical activity, and inclusion of caregivers as patient coaches to enhance the effectiveness of the intervention. Limitations: We recognize that SMC does not adequately control for attention, support, and non-specific factors, and that, in theory, non-specific effects of the intervention could account for some, or all, of the observed benefits. However, our fundamental question is whether the telephone intervention produces benefits over-and-above the usual care that patients typically receive. The SMC condition will provide education and additional weekly telephone contact, albeit less than the attention received by the CST group. We recognize that this attention control condition may not provide equivalent patient contact, but it will minimize group differences due to attention. We considered several alternative designs including adding a third usual care only arm as well as an education only control arm. However, these alternatives would require more patients, reduce the power to detect significant effects of our primary medical endpoints, and add a significant additional expense to the cost of the study that would make such an undertaking neither scientifically or financially viable. Conclusions: We believe that this novel approach to patient care in which caregivers are used to assist in the delivery of coping skills training to patients with COPD has the potential to change the way in which COPD patients are routinely managed in order to reduce distress, enhance quality of life, and potentially improve medical outcomes. 2009 Sage Publications.			http://onlinelibrary.wiley.com/o/cochrane/clcentral/articles/555/CN-00754555/frame.html										
S. Blumenthal, K. Min, M. Nadig and A. Borgeat	2005	Double epidural catheter with ropivacaine versus intravenous morphine: a comparison for postoperative analgesia after scoliosis correction surgery		Anesthesiology			102		1	175-80						Clinical Trial; Comparative Study; Randomized Controlled Trial		Double epidural catheter with ropivacaine versus intravenous morphine: a comparison for postoperative analgesia after scoliosis correction surgery								Pubmed 15618801						CN-00503412				BACKGROUND: Major spine surgery with a dorsal or ventrodorsal approach causes severe postoperative pain. The use of continuous epidural analgesia through one or two epidural catheters placed intraoperatively by the surgeon has been shown to provide efficient postoperative pain control. In this prospective unblinded study, the authors compared the efficacy of continuous intravenous morphine with a continuous double epidural catheter technique with ropivacaine after scoliosis correction. METHODS: Thirty patients with American Society of Anesthesiology physical status I-III were prospectively randomized to either the morphine group or the epidural group. At the end of surgery, patients in the epidural group received two epidural catheters placed by the surgeon, one directed cephalad and one caudally. Correct placement was checked radiographically. Postoperative analgesia until the first postoperative morning was performed with remifentanil target-control infusion for all patients. From that time remifentanil was stopped and continuous intravenous analgesia with morphine or double epidural analgesia with ropivacaine 0.3% was initiated (T0 = beginning of study). Pain at rest and pain in motion (using a visual analog scale from 0-100), the amount of rescue analgesics, sensory level, motor blockade, postoperative nausea and vomiting, and pruritus were assessed every 6 h and bowel function was assessed every 12 h until T72 (end of study). Two days later, patient satisfaction was assessed. RESULTS: Pain scores at rest were significantly decreased in the epidural group at all time points except at T12, T60, and T72. Pain scores in motion were significantly decreased in the epidural group at T24, T48, and T72. Bowel activity was significantly better in the epidural group at T24, T36, T48, and T60. Postoperative nausea and vomiting and pruritus occurred significantly less frequently in the epidural group. No complications related to the epidural catheter occurred. CONCLUSIONS: Both methods provide efficient postoperative analgesia. However, double epidural catheter technique provides better postoperative analgesia, earlier recovery of bowel function, fewer side effects, and a higher patient satisfaction.			http://onlinelibrary.wiley.com/o/cochrane/clcentral/articles/412/CN-00503412/frame.html										
M. Bobbert, K. Gerritsen, M. Litjens and A. Soest	1996	Why is countermovement jump height greater than squat jump height?		Medicine and science in sports and exercise			28		11	1402-12						Clinical Trial; Randomized Controlled Trial		Why is countermovement jump height greater than squat jump height?								Pubmed 8933491						CN-00133929				In the literature, it is well established that subjects are able to jump higher in a countermovement jump (CMJ) than in a squat jump (SJ). The purpose of this study was to estimate the relative contribution of the time available for force development and the storage and reutilization of elastic energy to the enhancement of performance in CMJ compared with SJ. Six male volleyball players performed CMJ and SJ. Kinematics, kinetics, and muscle electrical activity (EMG) from six muscles of the lower extremity were monitored. It was found that even when the body position at the start of push-off was the same in SJ as in CMJ, jump height was on average 3.4 cm greater in CMJ. The possibility that nonoptimal coordination in SJ explained the difference in jump height was ruled out: there were no signs of movement disintegration in SJ, and toe-off position was the same in SJ as in CMJ. The greater jump height in CMJ was attributed to the fact that the countermovement allowed the subjects to attain greater joint moments at the start of push-off. As a consequence, joint moments were greater over the first part of the range of joint extension in CMJ, so that more work could be produced than in SJ. To explain this finding, measured and manipulated kinematics and electromyographic activity were used as input for a model of the musculoskeletal system. According to simulation results, storage and reutilization of elastic energy could be ruled out as explanation for the enhancement of performance in CMJ over that in SJ. The crucial contribution of the countermovement seemed to be that it allowed the muscles to build up a high level of active state (fraction of attached cross-bridges) and force before the start of shortening, so that they were able to produce more work over the first part of their shortening distance.			http://onlinelibrary.wiley.com/o/cochrane/clcentral/articles/929/CN-00133929/frame.html										
D. Bocalini, S. L. dos and A. Serra	2008	Physical exercise improves the functional capacity and quality of life in patients with heart failure		Clinics (São Paulo, Brazil)			63		4	437-42						Randomized Controlled Trial		Physical exercise improves the functional capacity and quality of life in patients with heart failure								Pubmed 18719752						CN-00700503				OBJECTIVE: The purpose of this study was to investigate the effects of physical exercise on the functional capacity and quality of life in heart failure patients. METHODS: Forty-two patients of both sexes with heart failure of NYHA class II and III with different etiologies were randomly divided into untrained or trained groups. The six-month exercise program consisted of aerobic training, muscle strength training, agility and joint flexibility activities. Physical fitness was evaluated by testing the performance on these trained components. Quality of life was evaluated by scored answers to a standardized questionnaire involving multiple domains. RESULTS: Baseline values did not differ between groups. Improvement in the trained group was identified in all components of functional capacity when compared to the untrained group (p<0.001). Quality of life improved in the trained patients concerning physical, psychological, social and environmental domains (p<0.001), whereas no significant change was found in the untrained patients. CONCLUSIONS: Guided and monitored physical exercise is safe and has the potential to improve functional capacity and quality of life in heart failure patients with multiple etiologies.			http://onlinelibrary.wiley.com/o/cochrane/clcentral/articles/503/CN-00700503/frame.html										
A. G. Bonomi, G. Plasqui, A. H. Goris and K. R. Westerterp	2010	Estimation of free-living energy expenditure using a novel activity monitor designed to minimize obtrusiveness		Obesity			18		9	1845-51					Sep	Research Support, Non-U.S. Gov't
Validation Studies		Estimation of free-living energy expenditure using a novel activity monitor designed to minimize obtrusiveness	Obesity (Silver Spring)	1930-739X												20186133				The aim of this study was to investigate the ability of a novel activity monitor designed to be minimally obtrusive in predicting free-living energy expenditure. Subjects were 18 men and 12 women (age: 41 +/- 11 years, BMI: 24.4 +/- 3 kg/m(2)). The habitual physical activity was monitored for 14 days using a DirectLife triaxial accelerometer for movement registration (Tracmor(D)) (Philips New Wellness Solutions, Lifestyle Incubator, the Netherlands). Tracmor(D) output was expressed as activity counts per day (Cnts/d). Simultaneously, total energy expenditure (TEE) was measured in free living conditions using doubly labeled water (DLW). Activity energy expenditure (AEE) and the physical activity level (PAL) were determined from TEE and sleeping metabolic rate (SMR). A multiple-linear regression model predicted 76% of the variance in TEE, using as independent variables SMR (partial-r(2) = 0.55, P < 0.001), and Cnts/d (partial r(2) = 0.21, P < 0.001). The s.e. of TEE estimates was 0.9 MJ/day or 7.4% of the average TEE. A model based on body mass (partial-r(2) = 0.31, P < 0.001) and Cnts/d (partial-r(2) = 0.23, P < 0.001) predicted 54% of the variance in TEE. Cnts/d were significantly and positively associated with AEE (r = 0.54, P < 0.01), PAL (r = 0.68, P < 0.001), and AEE corrected by body mass (r = 0.71, P < 0.001). This study showed that the Tracmor(D) is a highly accurate instrument for predicting free-living energy expenditure. The miniaturized design did not harm the ability of the instrument in measuring physical activity and in determining outcome parameters of physical activity such as TEE, AEE, and PAL.	Bonomi, Alberto G
Plasqui, Guy
Goris, Annelies H C
Westerterp, Klass R		http://libux.utmb.edu/login?url=http://ovidsp.ovid.com/ovidweb.cgi?T=JS&CSC=Y&NEWS=N&PAGE=fulltext&D=medl&AN=20186133http://uu6jc8mv6v.search.serialssolutions.com/?sid=OVID:Ovid+MEDLINE%28R%29+%3C2010+to+May+Week+4+2014%3E&genre=article&id=pmid:20186133&id=doi:10.1038%2Foby.2010.34&issn=1930-7381&volume=18&issue=9&spage=1845&pages=1845-51&date=2010&title=Obesity&atitle=Estimation+of+free-living+energy+expenditure+using+a+novel+activity+monitor+designed+to+minimize+obtrusiveness.&aulast=Bonomi&pid=%3Cauthor%3EBonomi+AG%3C%2Fauthor%3E&%3CAN%3E20186133%3C%2FAN%3E		Department of Human Biology, Maastricht University, Maastricht, The Netherlands. a.bonomi@HB.unimaas.nl						MEDLINE	Ovid Technologies	English

P. Borg, M. Fogelholm and K. Kukkonen-Harjula	2004	Food selection and eating behaviour during weight maintenance intervention and 2-y follow-up in obese men		International journal of obesity and related metabolic disorders			28		12	1548-54						Clinical Trial; Randomized Controlled Trial; Research Support, Non-U.S. Gov't		Food selection and eating behaviour during weight maintenance intervention and 2-y follow-up in obese men								Pubmed 15543160						CN-00505185				OBJECTIVE: The aim was to assess long-term changes in food consumption and eating behaviour during and 2 y after dietary counselling in weight-reduced obese men. DESIGN: Observational study from a randomised controlled trial. SETTING: Outpatient clinic of a research institute. SUBJECTS: A total of 36 subjects with complete data on food intake during the study. Subjects were obese (mean body mass index (BMI) 32.8 kg/m2) men aged 35-50 y, recruited by media advertising. INTERVENTIONS: Dietary counselling was included in 2 months weight reduction with very-low-energy-diet and in 6 months weight maintenance programme, which also included physical activity counselling. This was followed by a 23 months unsupervised follow-up with yearly assessments. Food intake was assessed six times during the study by 4-day food records. Eating behaviour was assessed by Three-Factor Eating Questionnaire (TFEQ). RESULTS: Increased consumption of low-fat cheese, low-fat margarine, vegetables and high-fibre bread, and decreased consumption of sugar, sausage, high-fat cheese, high-fat margarine, fat products and sweets were observed during dietary counselling. Most of these changes returned later to prestudy consumption level. The relapse in dietary changes was partly associated with scoring low in restraint and high in disinhibition and hunger. CONCLUSION: In obese men, long-term maintenance of dietary changes was difficult. New ways to ease self-monitoring and increase self-efficacy might be necessary to improve maintenance of dietary changes.			http://onlinelibrary.wiley.com/o/cochrane/clcentral/articles/185/CN-00505185/frame.html										
S. Bourque, R. Pate and J. Branch	1997	Twelve weeks of endurance exercise training does not affect iron status measures in women		Journal of the American Dietetic Association			97		10	1116-21						Clinical Trial; Randomized Controlled Trial; Research Support, Non-U.S. Gov't		Twelve weeks of endurance exercise training does not affect iron status measures in women								Pubmed 9336558						CN-00144365				OBJECTIVE: This study examined the effects of 12 weeks of endurance exercise training on iron status measures in previously inactive women and compared the effects of weight-bearing endurance exercise training and non-weight-bearing endurance exercise on iron status measures. DESIGN: Randomized, experimental study. SUBJECTS: Thirty-one healthy, inactive women (aged 23 to 43 years) with apparently normal iron stores (serum ferritin concentration > or = 20 micrograms/L) were recruited from the local area by newspaper advertisements and campus mailings. Twenty-one subjects completed the study (mean +/- standard deviation for age = 32 +/- 5 years, for body mass index = 23.1 +/- 4.9, and for maximum oxygen consumption [VO2max] = 33.8 +/- 6.3 mL/kg per minute). INTERVENTION: Subjects were randomly assigned to one of three groups: an inactive control group, a walking/running group, or a cycling group. Subjects in the two exercise groups trained three to four times per week at 80% VO2max for 12 weeks. Exercise training sessions were monitored and energy expenditure increased from 150 kcal per session (week 1) to 375 kcal per session (weeks 9 to 12). Subjects in the inactive control group were instructed to maintain their normal activity patterns for the duration of the study. All subjects were instructed to maintain their normal dietary habits. MAIN OUTCOME MEASURES: Serum ferritin concentration, serum iron concentration, percentage saturation of transferrin, total iron-binding capacity, serum haptoglobin concentration, and other selected hematologic variables were measured at baseline and at weeks 2, 4, 8, and 12. STATISTICAL ANALYSES: Repeated measures analysis of variance was used to examine group x time interactions in changes in iron status measures. Statistical significance was reached at P < .05. RESULTS: Analysis of variance indicated that serum ferritin concentration did not change significantly (P = .59) during the 12 weeks in the walking/running group (mean +/- standard deviation from 41.28 +/- 14.22 to 27.41 +/- 9.74 micrograms/L) or the cycling group (from 65.81 +/- 37.62 to 41.06 +/- 26.38 micrograms/L) compared with the control group (from 47.55 +/- 15.87 to 31.56 +/- 10.57 micrograms/L). Values for serum iron, total iron-binding capacity, percentage saturation of transferrin, and haptoglobin also did not change significantly (P > .30) in the walking/running or cycling groups compared with the control group. APPLICATIONS/CONCLUSIONS: Results of this study suggest that participation in 12 weeks of moderate-intensity endurance exercise training (walking/running or cycling) is not associated with negative effects on selected measures of iron status in healthy, previously untrained women with normal iron stores (serum ferritin > or = 20 micrograms/L).			http://onlinelibrary.wiley.com/o/cochrane/clcentral/articles/365/CN-00144365/frame.html										
M. G. Bowden, C. K. Balasubramanian, A. L. Behrman and S. A. Kautz	2008	Validation of a speed-based classification system using quantitative measures of walking performance poststroke		Neurorehabilitation & Neural Repair			22		6	672-5					Nov-Dec	Research Support, N.I.H., Extramural
Research Support, U.S. Gov't, Non-P.H.S.
Validation Studies		Validation of a speed-based classification system using quantitative measures of walking performance poststroke	Neurorehabil Neural Repair	1545-9683					NIHMS46327
PMC2587153							18971382				BACKGROUND: For clinical trials in stroke rehabilitation, self-selected walking speed has been used to stratify persons to predict functional walking status and to define clinical meaningfulness of changes. However, this stratification was validated primarily using self-report questionnaires.
OBJECTIVE: This study aims to validate the speed-based classification system with quantitative measures of walking performance.
METHODS: A total of 59 individuals who had hemiparesis for more than 6 months after stroke participated in this study. Spatiotemporal and kinetic measures included the percentage of total propulsion generated by the paretic leg (Pp), the percentage of the stride length accounted for by the paretic leg step length (PSR), and the percentage of the gait cycle spent in paretic preswing (PPS). Additional measures included the synergy portion of the Fugl-Meyer Assessment and the average number of steps/day in the home and community measured with a step activity monitor. Participants were stratified by self-selected gait speed into 3 groups: household (<0.4 m/s), limited community (0.4-0.8 m/s), and community (>0.8 m/s) ambulators. Group differences were analyzed using a Kruskal-Wallis H test with rank sums test post hoc analyses.
RESULTS: Analyses demonstrated a main effect in all measures, but only steps/day and PPS demonstrated a significant difference between all 3 groups.
CONCLUSIONS: Classifying individuals poststroke by self-selected walking speed is associated with home and community-based walking behavior as quantified by daily step counts. In addition, PPS distinguishes all 3 groups. Pp differentiates the moderate from the fast groups and may represent a contribution to mechanisms of increasing walking speed. Speed classification presents a useful yet simple mechanism to stratify subjects poststroke and may be mechanically linked to changes in PPS.	Bowden, Mark G
Balasubramanian, Chitralakshmi K
Behrman, Andrea L
Kautz, Steven A
R01 HD046820 (United States NICHD NIH HHS)
R01 HD046820-04 (United States NICHD NIH HHS)
R01HD46820 (United States NICHD NIH HHS)		http://libux.utmb.edu/login?url=http://ovidsp.ovid.com/ovidweb.cgi?T=JS&CSC=Y&NEWS=N&PAGE=fulltext&D=med5&AN=18971382http://uu6jc8mv6v.search.serialssolutions.com/?sid=OVID:Ovid+MEDLINE%28R%29+%3C2004+to+2009%3E&genre=article&id=pmid:18971382&id=doi:10.1177%2F1545968308318837&issn=1545-9683&volume=22&issue=6&spage=672&pages=672-5&date=2008&title=Neurorehabilitation+%26+Neural+Repair&atitle=Validation+of+a+speed-based+classification+system+using+quantitative+measures+of+walking+performance+poststroke.&aulast=Bowden&pid=%3Cauthor%3EBowden+MG%3C%2Fauthor%3E&%3CAN%3E18971382%3C%2FAN%3E		Brain Rehabilitation Research Center, NF/SG Veterans Affairs Health System, Gainesville, FL 32608, USA. mbowden@phhp.ufl.edu						MEDLINE	Ovid Technologies	English

M. G. Bowden and A. L. Behrman	2007	Step Activity Monitor: accuracy and test-retest reliability in persons with incomplete spinal cord injury		Journal of Rehabilitation Research & Development			44		3	355-62						Comparative Study
Research Support, N.I.H., Extramural
Research Support, U.S. Gov't, Non-P.H.S.		Step Activity Monitor: accuracy and test-retest reliability in persons with incomplete spinal cord injury	J Rehabil Res Dev	1938-1352												18247232				Recovery of walking after incomplete spinal cord injury (iSCI) is a common focus of rehabilitation, but few measurement tools capture walking performance outside the clinic or laboratory. This study determined the accuracy and test-retest reliability of the Step Activity Monitor (SAM), a microprocessor-driven accelerometer that measures walking activity. We evaluated 11 individuals with iSCI during replicate 6-minute walk tests (6MWTs) and 10-meter walk tests (10mWTs) scheduled <1 week apart. The SAM was 97% accurate compared with hand-tallied step counts. SAM values were stable across repeated walking performances (intraclass correlation coefficient = 0.97-0.99). Standard error of measurement values were 6.0 steps and 0.8 steps for the 6MWT and 10mWT, respectively. Ninety-five percent confidence intervals were 203.7 to 177.0 steps for the 6MWT and 16.1 to 12.7 steps for the 10mWT. The SAM is an accurate and reliable device for capturing walking activity in individuals with iSCI.	Bowden, Mark G
Behrman, Andrea L
K01HD01348 (United States NICHD NIH HHS)		http://libux.utmb.edu/login?url=http://ovidsp.ovid.com/ovidweb.cgi?T=JS&CSC=Y&NEWS=N&PAGE=fulltext&D=med5&AN=18247232http://uu6jc8mv6v.search.serialssolutions.com/?sid=OVID:Ovid+MEDLINE%28R%29+%3C2004+to+2009%3E&genre=article&id=pmid:18247232&id=doi:&issn=0748-7711&volume=44&issue=3&spage=355&pages=355-62&date=2007&title=Journal+of+Rehabilitation+Research+%26+Development&atitle=Step+Activity+Monitor%3A+accuracy+and+test-retest+reliability+in+persons+with+incomplete+spinal+cord+injury.&aulast=Bowden&pid=%3Cauthor%3EBowden+MG%3C%2Fauthor%3E&%3CAN%3E18247232%3C%2FAN%3E		Brain Rehabilitation Research Center, Malcom Randall Department of Veterans Affairs Medical Center, Gainesville, FL 32608, USA. mbowden@phhp.ufl.edu						MEDLINE	Ovid Technologies	English

J. S. Brach, S. FitzGerald, A. B. Newman, S. Kelsey, L. Kuller, J. M. VanSwearingen and A. M. Kriska	2003	Physical activity and functional status in community-dwelling older women: a 14-year prospective study		Archives of Internal Medicine			163		21	2565-71					Nov 24	Clinical Trial
Randomized Controlled Trial
Research Support, Non-U.S. Gov't
Research Support, U.S. Gov't, P.H.S.		Physical activity and functional status in community-dwelling older women: a 14-year prospective study	Arch Intern Med	0003-9926												14638556				BACKGROUND: Short-term prospective studies have shown physical activity to be related to functional status. To our knowledge, the association between physical activity levels and functional status over a longer period has not been established.
METHODS: Two hundred twenty-nine older women (mean age, 74.2 years) who were involved in a randomized controlled walking intervention from 1982 to 1985 were subsequently followed up until December 1999. Physical activity was assessed in 1985, 1995, and 1999 using a physical activity questionnaire and a physical activity monitor. In 1999, functional status was assessed by self-report and performance-based measures.
RESULTS: Subjective and objective measures of physical activity in 1985 independently predicted gait speed in 1999 after controlling for age, chronic conditions, and activity limitation (subjective model-adjusted R2 = 0.09 [P=.03]; and objective model-adjusted R2 = 0.13 [P=.008]). The consistency of physical activity participation from 1985 to 1995 was also related to functional status in 1999. Women who were always active had the best functional status and women who were always inactive had the worst functional status. For difficulty with activities of daily living: those always active, 17 (37.8%) of 45 women; those inconsistently active, 24 (40.0%) of 60 women; and those always inactive, 39 (59.1%) of 66 women (chi2 for trend P=.02). For score on the Physical Performance Test: those always active, 24.9; those inconsistently active, 24.5; and those always inactive, 23.8 (analysis of variance with linear contrasts P=.04). For gait speed: those always active, 1.17 m/s; those inconsistently active, 1.15 m/s; and those always inactive, 1.03 m/s (analysis of variance with linear contrasts P=.002).
CONCLUSION: We demonstrated a significant relation between physical activity during a 14-year period and current functional status in older women, thus suggesting that physical activity plays a role in maintaining functional ability later in life.	Brach, Jennifer S
FitzGerald, Shannon
Newman, Anne B
Kelsey, Sheryl
Kuller, Lewis
VanSwearingen, Jessie M
Kriska, Andrea M
AG 14753 (United States NIA NIH HHS)
TG32 AG 00181 (United States NIA NIH HHS)		http://libux.utmb.edu/login?url=http://ovidsp.ovid.com/ovidweb.cgi?T=JS&CSC=Y&NEWS=N&PAGE=fulltext&D=med4&AN=14638556http://uu6jc8mv6v.search.serialssolutions.com/?sid=OVID:Ovid+MEDLINE%28R%29+%3C1996+to+2003%3E&genre=article&id=pmid:14638556&id=doi:&issn=0003-9926&volume=163&issue=21&spage=2565&pages=2565-71&date=2003&title=Archives+of+Internal+Medicine&atitle=Physical+activity+and+functional+status+in+community-dwelling+older+women%3A+a+14-year+prospective+study.&aulast=Brach&pid=%3Cauthor%3EBrach+JS%3C%2Fauthor%3E&%3CAN%3E14638556%3C%2FAN%3E		Department of Physical Therapy, School of Health and Rehabilitation Sciences, University of Pittsburgh, 6035 Forbes Tower, Pittsburgh, PA 15260, USA. jbrach@pitt.edu						MEDLINE	Ovid Technologies	English

J. Brach, S. FitzGerald, A. Newman, S. Kelsey, L. Kuller, J. VanSwearingen and A. Kriska	2003	Physical activity and functional status in community-dwelling older women: a 14-year prospective study		Archives of internal medicine			163		21	2565-71						Clinical Trial; Randomized Controlled Trial; Research Support, Non-U.S. Gov't; Research Support, U.S. Gov't, P.H.S.		Physical activity and functional status in community-dwelling older women: a 14-year prospective study								Pubmed 14638556						CN-00559372				BACKGROUND: Short-term prospective studies have shown physical activity to be related to functional status. To our knowledge, the association between physical activity levels and functional status over a longer period has not been established. METHODS: Two hundred twenty-nine older women (mean age, 74.2 years) who were involved in a randomized controlled walking intervention from 1982 to 1985 were subsequently followed up until December 1999. Physical activity was assessed in 1985, 1995, and 1999 using a physical activity questionnaire and a physical activity monitor. In 1999, functional status was assessed by self-report and performance-based measures. RESULTS: Subjective and objective measures of physical activity in 1985 independently predicted gait speed in 1999 after controlling for age, chronic conditions, and activity limitation (subjective model-adjusted R2 = 0.09 [P=.03]; and objective model-adjusted R2 = 0.13 [P=.008]). The consistency of physical activity participation from 1985 to 1995 was also related to functional status in 1999. Women who were always active had the best functional status and women who were always inactive had the worst functional status. For difficulty with activities of daily living: those always active, 17 (37.8%) of 45 women; those inconsistently active, 24 (40.0%) of 60 women; and those always inactive, 39 (59.1%) of 66 women (chi2 for trend P=.02). For score on the Physical Performance Test: those always active, 24.9; those inconsistently active, 24.5; and those always inactive, 23.8 (analysis of variance with linear contrasts P=.04). For gait speed: those always active, 1.17 m/s; those inconsistently active, 1.15 m/s; and those always inactive, 1.03 m/s (analysis of variance with linear contrasts P=.002). CONCLUSION: We demonstrated a significant relation between physical activity during a 14-year period and current functional status in older women, thus suggesting that physical activity plays a role in maintaining functional ability later in life.			http://onlinelibrary.wiley.com/o/cochrane/clcentral/articles/372/CN-00559372/frame.html										
J. Brandenburg, W. Pitney, P. Luebbers, A. Veera and A. Czajka	2007	Time course of changes in vertical-jumping ability after static stretching		International journal of sports physiology and performance			2		2	170-81						Clinical Trial; Comparative Study; Randomized Controlled Trial		Time course of changes in vertical-jumping ability after static stretching								Pubmed 19124904						CN-00687557				PURPOSE: To examine the acute effects of static stretching on countermovement vertical-jump (CMVJ) ability and monitor the time course of any stretch-induced changes. METHODS: Once familiarized, 16 experienced jumpers completed 2 testing sessions in a randomized order. Each session consisted of a general warm-up, a pretreatment CMVJ assessment, a treatment, and multiple posttreatment CMVJ assessments. One treatment included lower-body static stretching, and the second treatment, involving no stretching, was the control. Posttreatment CMVJ measures occurred immediately, 3, 6, 12, and 24 minutes posttreatment. Stretching consisted of 3 static-stretching exercises, with each exercise repeated 3 times and each repetition held for 30 s. RESULTS: Prestretch CMVJ height equaled 47.1 (+/- 9.7) cm. CMVJ height immediately poststretch was 45.7 (+/- 9.2) cm, and it remained depressed during the 24-min follow-up period. Pre-no-stretch CMVJ height was 48.4 (+/- 9.8) cm, whereas immediately post-no-stretch CMVJ height equaled 46.8 (+/- 9.5) cm, and as in the stretch treatment, post-no-stretch CMVJ height remained lower than pre-no-stretch values.Although there was a significant main effect of time (P = .005), indicating that CMVJ was lower and remained impaired after both treatments, no significant interaction effect (P = .749) was observed. CONCLUSION: In comparison with the no-activity control, static stretching resulted in similar reductions in CMVJ ability when examined over the same time course, so athletes preparing for CMVJ should avoid periods of inactivity, as well as static stretching.			http://onlinelibrary.wiley.com/o/cochrane/clcentral/articles/557/CN-00687557/frame.html										
M. Brandes, M. Ringling, C. Winter, A. Hillmann and D. Rosenbaum	2011	Changes in physical activity and health-related quality of life during the first year after total knee arthroplasty		Arthritis care & research			63		3	328-34					Mar	Research Support, Non-U.S. Gov't		Changes in physical activity and health-related quality of life during the first year after total knee arthroplasty	Arthritis Care Res (Hoboken)	2151-4658												20981812				OBJECTIVE: Despite its impact on the overall outcome and health-related quality of life (HRQOL) after knee surgery, physical activity has not been investigated directly using accelerometry or step monitoring during the first year after total knee arthroplasty (TKA) due to osteoarthritis (OA). Therefore, the present study aimed to evaluate the development of physical activity over 12 months after surgery and its relationship to clinical outcome and HRQOL.
METHODS: Fifty-three patients scheduled for primary TKA due to OA were measured with the DynaPort ADL monitor and a step activity monitor preoperatively and at 2, 6, and 12 months of followup. Clinical outcome and HRQOL were investigated using the American Knee Society Score (KSS) and Short Form 36 (SF-36) health survey.
RESULTS: Physical activity increased significantly within 12 months of followup (from mean + SD 4,993 + 2,170 gait cycles preoperatively to 5,932 + 2,111 gait cycles; P = 0.003). Clinical outcome and HRQOL improved from baseline (mean + SD KSS 88.9 + 21.4, mean + SD SF-36 43.1 + 18.4) to 12 months of followup (mean + SD KSS 188.6 + 10.9; P = 0.001 and mean + SD SF-36 82.5 + 15.9; P = 0.001). Physical activity parameters did not correlate with clinical outcome.
CONCLUSION: TKA offers profound improvements of physical activity for the majority of patients. Despite these improvements and the excellent clinical outcome, most patients do not reach the level of physical activity reported for healthy subjects. The activity level after treatment seems to be influenced by physical activity behavior prior to surgery rather than by the treatment itself. Copyright 2011 by the American College of Rheumatology.	Brandes, Mirko
Ringling, Michael
Winter, Corinna
Hillmann, Axel
Rosenbaum, Dieter		http://libux.utmb.edu/login?url=http://ovidsp.ovid.com/ovidweb.cgi?T=JS&CSC=Y&NEWS=N&PAGE=fulltext&D=medl&AN=20981812http://uu6jc8mv6v.search.serialssolutions.com/?sid=OVID:Ovid+MEDLINE%28R%29+%3C2010+to+May+Week+4+2014%3E&genre=article&id=pmid:20981812&id=doi:10.1002%2Facr.20384&issn=2151-464X&volume=63&issue=3&spage=328&pages=328-34&date=2011&title=Arthritis+care+%26+research&atitle=Changes+in+physical+activity+and+health-related+quality+of+life+during+the+first+year+after+total+knee+arthroplasty.&aulast=Brandes&pid=%3Cauthor%3EBrandes+M%3C%2Fauthor%3E&%3CAN%3E20981812%3C%2FAN%3E		University of Bremen, Germany. mib@uni-bremen.de						MEDLINE	Ovid Technologies	English

M. Brandes and D. Rosenbaum	2004	Correlations between the step activity monitor and the DynaPort ADL-monitor		Clinical Biomechanics			19		1	91-4					Jan			Correlations between the step activity monitor and the DynaPort ADL-monitor	Clin Biomech	0268-0033												14659936				OBJECTIVE: This study was performed to evaluate correlations between the DynaPort activity of daily living monitor and the step activity monitor.
DESIGN: Experimental study with repeated measures.
BACKGROUND: Physical activity becomes more important to assess quality of life, e.g. after clinical interventions such as joint replacement surgery.
METHODS: Nine subjects wore both devices simultaneously for two days. Limitations and technical problems caused by the devices were assessed by a questionnaire. Correlation coefficients were calculated between parameters derived from both instruments.
RESULTS: Only small limitations and problems were reported. Significant correlations were found between the number of steps (step activity monitor) and the percentage of locomotion (DynaPort) (r=0.95), between the number of steps and the physical activity index (DynaPort) (r=0.71) and between the physical activity index and the percentage of locomotion (r=0.76). Wilcoxon-tests between the first and second measurement of each subject did not reveal significant differences but correlation coefficients were poor (r=0.16-0.36).
CONCLUSIONS: After one day of simultaneously wearing both devices, the percentage of locomotion can be obtained using only the step activity monitor for additional days. Poor correlations between the first and the second measurements of each subject underline the necessity to record further days to acquire the level of human physical activity.	Brandes, Mirko
Rosenbaum, Dieter		http://libux.utmb.edu/login?url=http://ovidsp.ovid.com/ovidweb.cgi?T=JS&CSC=Y&NEWS=N&PAGE=fulltext&D=med5&AN=14659936http://uu6jc8mv6v.search.serialssolutions.com/?sid=OVID:Ovid+MEDLINE%28R%29+%3C2004+to+2009%3E&genre=article&id=pmid:14659936&id=doi:&issn=0268-0033&volume=19&issue=1&spage=91&pages=91-4&date=2004&title=Clinical+Biomechanics&atitle=Correlations+between+the+step+activity+monitor+and+the+DynaPort+ADL-monitor.&aulast=Brandes&pid=%3Cauthor%3EBrandes+M%3C%2Fauthor%3E&%3CAN%3E14659936%3C%2FAN%3E		Movement Analysis Lab, Orthopaedic Department, University Hospital Muenster, Munster 48149, Germany. mib@uni-muenster.de						MEDLINE	Ovid Technologies	English

R. Brion, F. Carré, J. Verdier, P. Poncelet, H. Douard, E. Page, R. Amoretti, J. Gauthier, A. Ducardonnet, V. Gressin and A. Dubanchet	2000	Comparative effects of bisoprolol and nitrendipine on exercise capacity in hypertensive patients with regular physical activity		Journal of cardiovascular pharmacology			35		1	78-83						Clinical Trial; Comparative Study; Multicenter Study; Randomized Controlled Trial; Research Support, Non-U.S. Gov't		Comparative effects of bisoprolol and nitrendipine on exercise capacity in hypertensive patients with regular physical activity								Pubmed 10630736						CN-00265761				The aim of this study was to evaluate the long-term effects of administering bisoprolol compared with nitrendipine on the duration of the exercise tolerated by male and female patients, aged 18-65 years, having mild to moderate hypertension and taking regular exercise. In this double-blind, randomized prospective study, 96 patients (85 men and 11 women, 48+/-10 years) formed two groups: 49 in the bisoprolol group, and 47 in the nitrendipine group. After a washout period of 14 days, either 10 mg of bisoprolol or 20 mg of nitrendipine was given daily over a treatment period of 12 weeks. During the treatment period, the stability of the physical training was monitored weekly by using a questionnaire. The results of two maximal triangular exercise tolerance tests (ETTs) on an ergometric bicycle performed at D0 under placebo and at D84 under active treatment were compared. No statistical difference was observed between both groups, concerning age, gender, morphologic characteristics, resting cardiovascular parameters, or physical training. Both groups maintained the same training level throughout the study. No significant differences between the groups were noted for duration of ETT [D0 892+/-284 s, D84, 919+/-267 s (NS) vs. D0 929+/-290 s, D84 904+/-324 s (NS)], or maximal work load [D0 190+/-49 W, D84 197+/-48 W (NS) vs. D0 198+/-49 W, D84 196+/-55 W (NS)]. On the other hand, both groups differed in maximal systolic blood pressure [D0 239+/-24 mm Hg, D84 215+/-22 mm Hg (p<0.001) vs. D0 237+/-24 mm Hg, D84 222+/-27 mm Hg (p<0.05)] (p = 0.05), and maximal pulse rate during exercise [141+/-18 vs. 163+/-17] (p<0.001), albeit not in maximal diastolic blood pressure [D0 113+/-13 mm Hg, D84 106+/-17 mm Hg (p<0.05) vs. D0 112+/-13 mm Hg, D84 104+/-15 mm Hg (p<0.05)]. The patient's own perception of the maximal effort (Borg scale) was not significantly different in either of the groups (placebo vs. treatment). Overall, in a population of hypertensive patients taking regular exercise, long-term treatment with bisoprolol produced no significant changes in the duration of peak effort, maximal workload, or the effort perceived by the patients themselves. The effects of regular exercise were comparable in both groups (bisoprolol or nitrendipine). Because previous studies have shown that dihydropyridines do not modify exercise performance in hypertensive patients, it may be concluded that the antihypertensive therapy with bisoprolol is well tolerated in a population of active hypertensive patients during dynamic exercise.			http://onlinelibrary.wiley.com/o/cochrane/clcentral/articles/761/CN-00265761/frame.html										
I. Brito-Ashurst, L. Perry, T. Sanders, J. Thomas, H. Dobbie, M. Varagunam and M. Yaqoob	2013	The role of salt intake and salt sensitivity in the management of hypertension in South Asian people with chronic kidney disease: a randomised controlled trial		Heart (British Cardiac Society)			99		17	1256-60						Randomized Controlled Trial; Research Support, Non-U.S. Gov't		The role of salt intake and salt sensitivity in the management of hypertension in South Asian people with chronic kidney disease: a randomised controlled trial								Pubmed 23766446						CN-00870882				BACKGROUND: The effectiveness of salt restriction to lower blood pressure (BP) in Bangladeshi patients with chronic kidney disease (CKD) is uncertain. OBJECTIVE: To test the hypothesis that a tailored intervention intended to reduce salt intake in addition to standard care will achieve a greater reduction in BP in UK Bangladeshi patients with CKD than standard care alone. DESIGN: A randomised parallel-group controlled trial conducted over a 6 month period. SETTING: A tertiary renal unit based in acute care hospital in East London. PARTICIPANTS: 56 adult participants of Bangladeshi origin with CKD and BP >130/80 mm Hg or on antihypertensive medication. INTERVENTION: Participants were randomly allocated to receive a tailored low-salt diet or the standard low-salt advice. BP medication, physical activity and weight were monitored. MAIN OUTCOME MEASURES: The primary outcome was change in ambulatory BP. Adherence to dietary advice was assessed by measurement of 24 h urinary salt excretion. RESULTS: Of 56 participants randomised, six withdrew at the start of the study. During the study, one intervention group participant died, one control group participant moved to Bangladesh. Data were available for the primary endpoint on 48 participants. Compared with control group the intervention urinary sodium excretion fell from 260 mmol/d to 103 mmol/d (-131 to -76, p<0.001) at 6 months and resulted in mean (95% CI) falls in 24 h systolic/diastolic BP of -8 mm Hg (-11 to -5)/2 (-4 to -2) both p<0.001. CONCLUSIONS: A tailored intervention can achieve moderate salt restriction in patients with CKD, resulting in clinically meaningful falls in BP independent of hypertensive medication. TRIAL REGISTRATION: ClinicalTrials.gov NCT00702312.			http://onlinelibrary.wiley.com/o/cochrane/clcentral/articles/882/CN-00870882/frame.html										
L. Brito-Ashurst, L. Perry, T. Sanders, J. Thomas, H. Dobbie, M. Varagunam and M. Yaqoob	2013	The role of salt intake and salt sensitivity in the management of hypertension in South Asian people with chronic kidney disease: A randomized controlled trial		Heart (British Cardiac Society)			99		17	1256-60						Journal: Article		The role of salt intake and salt sensitivity in the management of hypertension in South Asian people with chronic kidney disease: A randomized controlled trial														CN-00918663				Background The effectiveness of salt restriction to lower blood pressure (BP) in Bangladeshi patients with chronic kidney disease (CKD) is uncertain. Objective To test the hypothesis that a tailored intervention intended to reduce salt intake in addition to standard care will achieve a greater reduction in BP in UK Bangladeshi patients with CKD than standard care alone. Design A randomised parallel-group controlled trial conducted over a 6 month period. Setting A tertiary renal unit based in acute care hospital in East London. Participants 56 adult participants of Bangladeshi origin with CKD and BP >130/80 mm Hg or on antihypertensive medication. Intervention Participants were randomly allocated to receive a tailored low-salt diet or the standard low-salt advice. BP medication, physical activity and weight were monitored. Main outcome measures The primary outcome was change in ambulatory BP. Adherence to dietary advice was assessed by measurement of 24 h urinary salt excretion. Results Of 56 participants randomised, six withdrew at the start of the study. During the study, one intervention group participant died, one control group participant moved to Bangladesh. Data were available for the primary endpoint on 48 participants. Compared with control group the intervention urinary sodium excretion fell from 260 mmol/d to 103 mmol/d (131 to 76, p<0.001) at 6 months and resulted in mean (95% CI) falls in 24 h systolic/diastolic BP of 8 mm Hg (11 to 5)/2 (?4 to 2) both p<0.001. Conclusions A tailored intervention can achieve moderate salt restriction in patients with CKD, resulting in clinically meaningful falls in BP independent of hypertensive medication.			http://onlinelibrary.wiley.com/o/cochrane/clcentral/articles/663/CN-00918663/frame.html										
K. Broekhuizen, M. Poppel, L. Koppes, J. Brug and W. Mechelen	2010	A tailored lifestyle intervention to reduce the cardiovascular disease risk of individuals with Familial Hypercholesterolemia (FH): design of the PRO-FIT randomised controlled trial		BMC public health			10			69						Randomized Controlled Trial; Research Support, Non-U.S. Gov't		A tailored lifestyle intervention to reduce the cardiovascular disease risk of individuals with Familial Hypercholesterolemia (FH): design of the PRO-FIT randomised controlled trial								Pubmed 20156339						CN-00771952				BACKGROUND: Because of a high cardiovascular disease (CVD) risk in people with Familial Hypercholesterolemia (FH), early prevention of cardiovascular disease is important for health gain and cost reduction. This project focuses on the development and evaluation of an innovative intervention aiming to reduce CVD risk by promoting a healthy lifestyle among people with FH. METHODS: This project is designed as a randomised controlled trial in which individuals with FH will be assigned randomly to a control or intervention group. In the intervention group (n = 200), participants will receive a personalized intervention which is a combination of web-based tailored lifestyle advice and personal counselling by a lifestyle coach. The control group (n = 200) will receive care as usual. Primary outcomes are biological indicators of CVD risk: systolic blood pressure, glucose, BMI, waist circumference and lipids (triglycerides, total, LDL and HDL cholesterol). Secondary outcomes are: healthy lifestyle behaviour (with regard to smoking, physical activity, dietary pattern and compliance to statin therapy) and psychological correlates and determinants of healthy lifestyle behaviour (knowledge, attitude, risk perception, social influence, self-efficacy, cues to action, intention and autonomy). Measurement will take place at baseline, and at 3 and 12 months after randomisation. Additionally, a throughout process-evaluation will be conducted to assess and monitor intervention implementation during the trial. DISCUSSION: Results of the PRO-FIT project will provide information about the effects and implementation of a healthy lifestyle intervention for individuals with FH. Our experiences with this intervention will be indicative about the suitability, feasibility and benefits of this approach for future interventions in other high-risk groups, such as Familial Combined Hypercholesterolemia (FCH) and diabetes. TRIAL REGISTRATION NUMBER: NTR1899.			http://onlinelibrary.wiley.com/o/cochrane/clcentral/articles/952/CN-00771952/frame.html										
R. Brosseau, M. Juneau, A. Sirard, A. Savard, C. Marchand, M.-H. Boudreau, S. Bradley and L. Bleau	1995	Safety and feasibility of a self monitored, home-based phase II exercise program for high risk patients after cardiac surgery. <ORIGINAL> LA SECURITE D'UN ENTRAINEMENT A DOMICILE EN PHASE II APRES UNE CHIRURGIE CARDIAQUE POUR LES PATIENTS A HAUT RISQUE		Canadian journal of cardiology			11		8	675-85								Safety and feasibility of a self monitored, home-based phase II exercise program for high risk patients after cardiac surgery. <ORIGINAL> LA SECURITE D'UN ENTRAINEMENT A DOMICILE EN PHASE II APRES UNE CHIRURGIE CARDIAQUE POUR LES PATIENTS A HAUT RISQUE														CN-00182647				OBJECTIVE: To determine the safety and effectiveness of a self-monitored, home-based phase II exercise program for high risk patients after cardiac surgery. METHODS: High risk patients were defined as those presenting with severe left ventricular dysfunction with an ejection fraction less than 35%, severe ventricular arrhythmias, incomplete revascularization, abnormal response to a standard walking test or significant (grade 3/4) valvular regurgitation persisting postoperatively. Eighty patients (mean age 58.5plus or minus8.9 years) were randomly assigned two groups. The experimental group (n=37) received a home program of aerobic training with an intensify gradually increasing from 1.5 to 4.0 multiples of resting oxygen consumption (METs). This program was started at discharge from the hospital and lasted eight weeks. The control group (n=43) received general guidelines for progressive increase of their activity level. Functional capacity was at discharge by the 6 min walking test and between the sixth and eighth week following discharge by a symptom-limited exercise test, according to the Naughton protocol. RESULTS: No cardiovascular complications occurred during the training program. At the final evaluation, there was no significant difference between the experimental and control groups regarding aerobic capacity (5.1plus or minus1.8 versus 4.9plus or minus1.6 METs respectively, P=0.61), nor peak rate-pressure product (22.8plus or minus4.9 versus 23.6plus or minus5.2 beats/min x mmHg x 103 respectively, P=0.54). CONCLUSIONS: These results demonstrate the feasibility and safety of a self-monitored, home-base exercise program for high risk patients after cardiac surgery. The low training might explain the absence of a significant difference between the groups. Copyright © 2011 Elsevier B. V., Amsterdam. All Rights Reserved.			http://onlinelibrary.wiley.com/o/cochrane/clcentral/articles/647/CN-00182647/frame.html										
R. Brosseau, M. Juneau, A. Sirard, A. Savard, C. Marchand, M. Boudreau, S. Bradley and L. Bleau	1995	Safety and feasibility of a self-monitored, home-based phase II exercise program for high risk patients after cardiac surgery		Canadian journal of cardiology			11		8	675-85						Clinical Trial; Randomized Controlled Trial; Research Support, Non-U.S. Gov't; Review		Safety and feasibility of a self-monitored, home-based phase II exercise program for high risk patients after cardiac surgery								Pubmed 7671177						CN-00118083				OBJECTIVE: To determine the safety and effectiveness of a self-monitored, home-based phase II exercise program for high risk patients after cardiac surgery. METHODS: High risk patients were defined as those presenting with severe left ventricular dysfunction with an ejection fraction less than 35%, severe ventricular arrhythmias, incomplete revascularization, abnormal response to a standard walking test or significant (grade 3/4) valvular regurgitation persisting postoperatively. Eighty patients (mean age 58.5 +/- 8.9 years) were randomly assigned to two groups. The experimental group (n = 37) received a home program of aerobic training with an intensity gradually increasing from 1.5 to 4.0 multiples of resting oxygen consumption (METs). This program was started at discharge from the hospital and lasted eight weeks. The control group (n = 43) received general guidelines for progressive increase of their activity level. Functional capacity was measured at discharge by the 6 min walking test and between the sixth and eighth week following discharge by a symptom-limited exercise test, according to the Naughton protocol. RESULTS: No cardiovascular complications occurred during the training program. At the final evaluation, there was no significant difference between the experimental and control groups regarding aerobic capacity (5.1 +/- 1.8 versus 4.9 +/- 1.6 METs respectively, P = 0.61), nor peak rate-pressure product (22.8 +/- 4.9 versus 23.6 +/- 5.2 beats/min x mmHg x 10(3) respectively, P = 0.54).			http://onlinelibrary.wiley.com/o/cochrane/clcentral/articles/083/CN-00118083/frame.html										
C. Brouillard, V. Pepin, J. Milot, Y. Lacasse and F. Maltais	2008	Endurance shuttle walking test: responsiveness to salmeterol in COPD		The European respiratory journal			31		3	579-84						Randomized Controlled Trial		Endurance shuttle walking test: responsiveness to salmeterol in COPD								Pubmed 18057052						CN-00628646				Few studies have shown that the endurance shuttle walking test (ESWT) is responsive to treatment in patients with chronic obstructive pulmonary disease (COPD). This exercise test needs to be further investigated because of its relevance for activity of daily living. The aim of the present study was to evaluate, in patients with COPD, the responsiveness of the ESWT in detecting improvement in walking performance after a single dose of salmeterol. In a randomised, double-blind, placebo-controlled crossover trial, 20 patients with COPD performed two ESWT at 80% of peak capacity 2.5 h after inhaling either a placebo or 50 microg of salmeterol. Cardiorespiratory parameters were monitored during each walking test. Inspiratory capacities and Borg ratings for dyspnoea were obtained every other minute throughout the tests. Compared with placebo, salmeterol produced a significant change in lung function and a significant improvement in walking performance (mean+/-sd difference in time: 117+/-20 s; difference in distance: 160+/-277 m). At isotime (the latest exercise time that was reached on both ESWT), a significant reduction in dyspnoea was observed after bronchodilation. Bronchodilation with salmeterol reduced dyspnoea during walking and improved walking capacity in patients with chronic obstructive pulmonary disease. These findings provide further support for the use of the endurance shuttle walking test as an evaluative tool in chronic obstructive pulmonary disease.			http://onlinelibrary.wiley.com/o/cochrane/clcentral/articles/646/CN-00628646/frame.html										
D. Brown, J. Barton, J. Pretty and V. Gladwell	2012	Walks4work: rationale and study design to investigate walking at lunchtime in the workplace setting		BMC public health			12			550						Randomized Controlled Trial; Research Support, Non-U.S. Gov't		Walks4work: rationale and study design to investigate walking at lunchtime in the workplace setting								Pubmed 22830646						CN-00839741				BACKGROUND: Following recruitment of a private sector company, an 8 week lunchtime walking intervention was implemented to examine the effect of the intervention on modifiable cardiovascular disease risk factors, and further to see if walking environment had any further effect on the cardiovascular disease risk factors. METHODS: For phase 1 of the study participants were divided into three groups, two lunchtime walking intervention groups to walk around either an urban or natural environment twice a week during their lunch break over an 8 week period. The third group was a waiting-list control who would be invited to join the walking groups after phase 1. In phase 2 all participants were encouraged to walk during their lunch break on self-selecting routes. Health checks were completed at baseline, end of phase 1 and end of phase 2 in order to measure the impact of the intervention on cardiovascular disease risk. The primary outcome variables of heart rate and heart rate variability were measured to assess autonomic function associated with cardiovascular disease. Secondary outcome variables (Body mass index, blood pressure, fitness, autonomic response to a stressor) related to cardiovascular disease were also measured. The efficacy of the intervention in increasing physical activity was objectively monitored throughout the 8-weeks using an accelerometer device. DISCUSSION: The results of this study will help in developing interventions with low researcher input with high participant output that may be implemented in the workplace. If effective, this study will highlight the contribution that natural environments can make in the reduction of modifiable cardiovascular disease risk factors within the workplace			http://onlinelibrary.wiley.com/o/cochrane/clcentral/articles/741/CN-00839741/frame.html										
A. Bucko, B. Hunt, S. Kidd and R. Hom	2002	Randomized, double-blind, multicenter comparison of oral cefditoren 200 or 400 mg BID with either cefuroxime 250 mg BID or cefadroxil 500 mg BID for the treatment of uncomplicated skin and skin-structure infections		Clinical therapeutics			24		7	1134-47						Clinical Trial; Comparative Study; Multicenter Study; Randomized Controlled Trial; Research Support, Non-U.S. Gov't		Randomized, double-blind, multicenter comparison of oral cefditoren 200 or 400 mg BID with either cefuroxime 250 mg BID or cefadroxil 500 mg BID for the treatment of uncomplicated skin and skin-structure infections								Pubmed 12182257						CN-00409538				BACKGROUND: Uncomplicated skin and skin-structure infections are commonly observed in medical practice. Because these infections typically are confined to the superficial layers and seldom lead to the destruction of skin structures and resultant systemic dissemination, in general they can be treated with an oral antibiotic with potent microbiologic activity against gram-positive pathogens. OBJECTIVE: This paper compares the efficacy and tolerability of 3 beta-lactam antibiotics in patients with uncomplicated skin and skin-structure infections. METHODS: Two double-blind, multicenter, parallel-group studies were conducted, in which patients aged > or = 12 years with uncomplicated skin and skin-structure infections were randomized to receive cefditoren 200 or 400 mg, cefuroxime 250 mg, or cefadroxil 500 mg, each BID for 10 days. Study 1 compared cefditoren with cefuroxime; Study 2 compared cefditoren with cefadroxil. Clinical and microbiologic responses were assessed at a posttreatment visit (within 48 hours of treatment completion) and test-of-cure visit (7-14 days after treatment completion). Patients were monitored closely throughout the study with the use of physical examinations, clinical laboratory tests, and assessment of adverse events. RESULTS: A total of 1,685 patients (855 males, 830 females; mean age, 41.1 years [range, 12-95 years]) were enrolled. Within both studies, the 3 treatment groups were similar at baseline based on demographic characteristics and types of infection. Cellulitis (26%), wound infection (25%), and simple abscess (15%) were the most common infections. Clinical cure rates at the test-of-cure visit were 85% (443/523) for cefditoren 200 mg, 83% (427/516) for cefditoren 400 mg, 88% (234/265) for cefuroxime, and 85% (211/248) for cefadroxil. At the test-of-cure visit, cefditoren 200 mg had eradicated significantly fewer of the causative pathogens isolated before treatment in microbiologically evaluable patients than did cefuroxime in Study 1 (P = 0.043) but significantly more of the pathogens than did cefadroxil in Study 2 (P = 0.018). Eradication rates for the most commonly isolated pathogens were generally similar in the 3 treatment groups in both studies, with the only significant difference favoring cefditoren 200 and 400 mg over cefadroxil for Peptostreptococcus species in Study 2 (P = 0.016 and P = 0.003, respectively). A minority of patients (< or = 5% in any treatment group) discontinued study-drug treatment prematurely due to a treatment-related adverse event, with statistically higher rates for cefditoren 400 mg than for cefditoren 200 mg and the comparator cephalosporins (each P < 0.05). All 3 cephalosporins were generally well tolerated. Most adverse events (>93%) were categorized as mild to moderate, with the most common being diarrhea, nausea, and headache. CONCLUSION: In this population of patients with uncomplicated skin and skin-structure infections, including those due to Staphylococcus aureus or Streptococcus pyogenes, the clinical cure rate and tolerability of cefditoren were comparable to those of cefuroxime and cefadroxil.			http://onlinelibrary.wiley.com/o/cochrane/clcentral/articles/538/CN-00409538/frame.html										
L. M. Buffart, M. E. Roebroeck, M. Rol, H. J. Stam and R. J. van den Berg-Emons	2008	Triad of physical activity, aerobic fitness and obesity in adolescents and young adults with myelomeningocele		Journal of Rehabilitation Medicine (Stiftelsen Rehabiliteringsinformation)			40		1	70-75								Triad of physical activity, aerobic fitness and obesity in adolescents and young adults with myelomeningocele		1650-1977												2009807169. Corporate Author: Transition Research Group South-West Netherlands. Language: English. Entry Date: 20081121. Revision Date: 20140523. Publication Type: journal article				OBJECTIVE: Comprehensively and objectively assess physical activity, aerobic fitness and body fat in adolescents and young adults with myelomeningocele and to investigate their relationships. DESIGN: Cross-sectional study. SUBJECTS: Fifty-one persons (26 males) with myelomeningocele aged 21.1 (standard deviation) 4.5) years. METHODS: Physical activity was measured with an accelerometry-based activity monitor. Aerobic fitness was defined as the maximum oxygen uptake during the last minute of a maximal exercise test. Body fat was assessed using sum of 4 skin-folds and body mass index. Correlations were studied using multiple regression analyses. RESULTS: Thirty-nine percent of the participants were inactive and another 37% were extremely inactive. Aerobic fitness was 42% lower than normative values and 35% were obese. Ambulatory status was related to daily physical activity (beta = 0.541), aerobic fitness (beta = 0.397) and body fat (beta = -0.243). Gender was related to aerobic fitness (beta = -0.529) and body fat (beta = 0.610). Physical activity was related to aerobic fitness in non-ambulatory persons with myelomeningocele (beta = 0.398), but not in ambulatory persons. CONCLUSION: Adolescents and young adults with myelomeningocele were physically inactive, had poor aerobic fitness and high body fat. Differences exist between subgroups regarding gender and ambulatory status.	research. Journal Subset: Allied Health; Continental Europe; Europe; Peer Reviewed. Special Interest: Physical Therapy. No. of Refs: 38 ref. NLM UID: 101088169.
PMID: 18176740		http://libux.utmb.edu/login?url=http://search.ebscohost.com/login.aspx?direct=true&db=rzh&AN=2009807169&site=ehost-live		Department of Rehabilitation Medicine, Erasmus MC, University Medical Centre Rotterdam, Rotterdam, The Netherlands. l.buffart@erasmusmc.nl						rzh	EBSCOhost	
L. M. Buffart, M. E. Roebroeck, M. Rol, H. J. Stam, R. J. van den Berg-Emons and N. Transition Research Group South-West	2008	Triad of physical activity, aerobic fitness and obesity in adolescents and young adults with myelomeningocele		Journal of Rehabilitation Medicine			40		1	70-5					Jan	Research Support, Non-U.S. Gov't		Triad of physical activity, aerobic fitness and obesity in adolescents and young adults with myelomeningocele	J Rehabil Med	1650-1977												18176740				OBJECTIVE: Comprehensively and objectively assess physical activity, aerobic fitness and body fat in adolescents and young adults with myelomeningocele and to investigate their relationships.
DESIGN: Cross-sectional study.
SUBJECTS: Fifty-one persons (26 males) with myelomeningocele aged 21.1 (standard deviation) 4.5) years.
METHODS: Physical activity was measured with an accelerometry-based activity monitor. Aerobic fitness was defined as the maximum oxygen uptake during the last minute of a maximal exercise test. Body fat was assessed using sum of 4 skin-folds and body mass index. Correlations were studied using multiple regression analyses.
RESULTS: Thirty-nine percent of the participants were inactive and another 37% were extremely inactive. Aerobic fitness was 42% lower than normative values and 35% were obese. Ambulatory status was related to daily physical activity (beta = 0.541), aerobic fitness (beta = 0.397) and body fat (beta = -0.243). Gender was related to aerobic fitness (beta = -0.529) and body fat (beta = 0.610). Physical activity was related to aerobic fitness in non-ambulatory persons with myelomeningocele (beta = 0.398), but not in ambulatory persons.
CONCLUSION: Adolescents and young adults with myelomeningocele were physically inactive, had poor aerobic fitness and high body fat. Differences exist between subgroups regarding gender and ambulatory status.	Buffart, Laurien M
Roebroeck, Marij E
Rol, Mathilde
Stam, Henk J
van den Berg-Emons, Rita J G
Transition Research Group South-West Netherlands		http://libux.utmb.edu/login?url=http://ovidsp.ovid.com/ovidweb.cgi?T=JS&CSC=Y&NEWS=N&PAGE=fulltext&D=med5&AN=18176740http://uu6jc8mv6v.search.serialssolutions.com/?sid=OVID:Ovid+MEDLINE%28R%29+%3C2004+to+2009%3E&genre=article&id=pmid:18176740&id=doi:10.2340%2F16501977-0135&issn=1650-1977&volume=40&issue=1&spage=70&pages=70-5&date=2008&title=Journal+of+Rehabilitation+Medicine&atitle=Triad+of+physical+activity%2C+aerobic+fitness+and+obesity+in+adolescents+and+young+adults+with+myelomeningocele.&aulast=Buffart&pid=%3Cauthor%3EBuffart+LM%3C%2Fauthor%3E&%3CAN%3E18176740%3C%2FAN%3E		Department of Rehabilitation Medicine, Erasmus MC, University Medical Centre Rotterdam, Rotterdam, The Netherlands. l.buffart@erasmusmc.nl						MEDLINE	Ovid Technologies	English

L. M. Buffart, R. J. van den Berg-Emons, J. van Meeteren, H. J. Stam and M. E. Roebroeck	2009	Lifestyle, participation, and health-related quality of life in adolescents and young adults with myelomeningocele		Developmental Medicine & Child Neurology			51		11	886-94					Nov	Research Support, Non-U.S. Gov't		Lifestyle, participation, and health-related quality of life in adolescents and young adults with myelomeningocele	Dev Med Child Neurol	1469-8749												19416327				This study aimed to describe participation and health-related quality of life (HRQoL) in adolescents and young adults with myelomeningocele and to explore their relationships with lifestyle-related factors. Fifty-one individuals with a mean age of 21 years 1 month (SD 4y 6mo) years participated (26 males, 25 females; 82% hydrocephalus, 55% wheelchair-dependent). Participation was assessed using the Life Habits Questionnaire, and HRQoL was assessed using the Medical Outcomes Study 36-item Short-form Health Survey. Physical activity was measured using an accelerometry-based activity monitor, fitness (peak oxygen uptake) was measured during a maximal exercise test, and the sum of four skin-folds was assessed to indicate body fat. Relationships were studied using logistic regression analyses. Of the participants, 63% had difficulties in daily activities and 59% in social roles. Participants perceived lower physical HRQoL than a Dutch reference population. Participants with higher levels of physical activity and fitness had fewer difficulties in participating in daily activities (odds ratio [OR]=8.8, p=0.02 and OR=29.7, p=0.02 respectively) and a higher physical HRQoL (OR=4.8, p=0.02 and OR=30.2, p=0.006 respectively), but not mental HRQoL. Body fat was not related to participation or HRQoL. In conclusion, a large proportion of individuals with myelomeningocele had difficulties in participation and perceived low physical HRQoL. Higher levels of physical activity and fitness were related to fewer difficulties in participation and higher physical HRQoL.	Buffart, Laurien M
van den Berg-Emons, Rita J G
van Meeteren, Jetty
Stam, Henk J
Roebroeck, Marij E		http://libux.utmb.edu/login?url=http://ovidsp.ovid.com/ovidweb.cgi?T=JS&CSC=Y&NEWS=N&PAGE=fulltext&D=med5&AN=19416327http://uu6jc8mv6v.search.serialssolutions.com/?sid=OVID:Ovid+MEDLINE%28R%29+%3C2004+to+2009%3E&genre=article&id=pmid:19416327&id=doi:10.1111%2Fj.1469-8749.2009.03293.x&issn=0012-1622&volume=51&issue=11&spage=886&pages=886-94&date=2009&title=Developmental+Medicine+%26+Child+Neurology&atitle=Lifestyle%2C+participation%2C+and+health-related+quality+of+life+in+adolescents+and+young+adults+with+myelomeningocele.&aulast=Buffart&pid=%3Cauthor%3EBuffart+LM%3C%2Fauthor%3E&%3CAN%3E19416327%3C%2FAN%3E		Department of Rehabilitation Medicine, Erasmus MC, University Medical Center, Rotterdam, the Netherlands. l.buffart@erasmusmc.nl						MEDLINE	Ovid Technologies	English

R. Bugiardini, A. Borghi, L. Biagetti and P. Puddu	1989	Comparison of verapamil versus propranolol therapy in syndrome X		American journal of cardiology			63		5	286-90						Clinical Trial; Comparative Study; Randomized Controlled Trial; Research Support, Non-U.S. Gov't		Comparison of verapamil versus propranolol therapy in syndrome X								Pubmed 2643845						CN-00057637				The effects of oral verapamil, 320 mg daily, propranolol, 120 to 160 mg daily, and placebo were compared in 16 patients presenting with transient myocardial ischemia without evidence of coronary atherosclerosis or vasospasm on angiography (syndrome X). Testing was done according to a randomized double-blind crossover placebo-controlled trial consisting of 3 consecutive 7-day treatment periods with verapamil or propranolol or placebo. Patients underwent continuous 48-hour electrocardiographic monitoring before therapy (run-in phase) and during the last 2 days of each treatment period. A total of 391 episodes of diagnostic (greater than or equal to 0.15 mV) ST depression was recorded during the trial. Of these, 23 were symptomatic. None of the episodes occurred while the patients were asleep, 25% during exercise, 35% during minimal physical activity and 40% at rest. Rest included activities demanding mental arousal (conversation, reading or watching television). Heart rate at the onset of ST depression was higher (greater than or equal to 10 beats/min) than that observed in the 5 minutes preceding ischemia in 95% of the episodes. In the group as a whole, the average number of ischemic episodes per 24 hours was significantly reduced during propranolol therapy compared with placebo (0.7 +/- 0.6 vs 3.9 +/- 1.8; p less than 0.0005). No significant differences were seen during verapamil treatment (3.4 +/- 1.7 vs 3.9 +/- 1.8). It is concluded that transient myocardial ischemia in syndrome X is mostly precipitated by an increase in oxygen consumption, presumably due to a heightened sympathetic activity. Accordingly, beta blockers may represent the first line of treatment.			http://onlinelibrary.wiley.com/o/cochrane/clcentral/articles/637/CN-00057637/frame.html
[truncated: 3,329,658 more chars]
